# Supplementary material for: The Lactate‐Primed KAT8‒PCK2 Axis Exacerbates Hepatic Ferroptosis During Ischemia/Reperfusion Injury by Reprogramming OXSM‐Dependent Mitochondrial Fatty Acid Synthesis
Source: Adv Sci (Weinh). 2025 Jan 24;12(11):2414141. doi: 10.1002/advs.202414141 (PMC11923996; doi:10.1002/advs.202414141)
Supplement: Supplementary file 2 — Supplementary Table1 [file ADVS-12-2414141-s001.xlsx]

## Sheet: Table S1
Proteins	Leading proteins	Protein	Protein names	Gene names	Score	Amino acid	Sequence window	C3H4O2 Probabilities	Position in peptide	Charge	Intensity T-LAC	Intensity T-NC	Positions
A0N4Y6;A0A075B6U7	A0N4Y6	A0N4Y6		Tcr-alpha;TRAJ23	92.445	K	QGGKLIFGQGTELSVKP______________	LIFGQGTELSVK(1)P	12	2	381460	0	19
R4GN59;F8WBH8;E9PG92;B4DUF3;F6Q0Y6;B4DQ17;B7ZM19;A0A087WUS1;E7ET46;B4DQT4;E7EUL8;A2RU80;Q96JB8	R4GN59	R4GN59	MAGUK p55 subfamily member 4	MPP4	46.033	K	YSLAEAPAGRMIQSDKGADPPDKKDMKLSTA	MIQSDK(1)GADPPDK(0.5)K(0.5)	6	2	258770	0	19
R4GN59;F8WBH8;E9PG92;B4DUF3;F6Q0Y6;B4DQ17;B7ZM19;A0A087WUS1;E7ET46;B4DQT4;E7EUL8;A2RU80;Q96JB8	R4GN59	R4GN59	MAGUK p55 subfamily member 4	MPP4	46.033	K	AGRMIQSDKGADPPDKKDMKLSTATNPQNGL	MIQSDK(1)GADPPDK(0.5)K(0.5)	13	2	258770	0	26
R4GN59;F8WBH8;E9PG92;B4DUF3;F6Q0Y6;B4DQ17;B7ZM19;A0A087WUS1;E7ET46;B4DQT4;E7EUL8;A2RU80;Q96JB8	R4GN59	R4GN59	MAGUK p55 subfamily member 4	MPP4	46.033	K	GRMIQSDKGADPPDKKDMKLSTATNPQNGLS	MIQSDK(1)GADPPDK(0.5)K(0.5)	14	2	258770	0	27
A0A087WWJ9	A0A087WWJ9	A0A087WWJ9		FAM175A	24.922	K	______________MKTSSPKENCLFLCFTS	K(0.989)TSSPK(0.008)ENCLFLCFTSMK(0.003)	1	3	106810	0	2
B4DY83;A0A0G2JRP8;P0DX02;A0A8I5KQN6;A0A0G2JP21;P0DX01;A0A087X1J6;P0DX00;A0A8I5KYG4;Q8N7Z2;A8MZA4;H0YM25	B4DY83	B4DY83	Golgin subfamily A member 6-like protein 1;Putative golgin subfamily A member 6-like protein 6;Golgin subfamily A member 6-like protein 22	GOLGA6L22;GOLGA6L1;GOLGA6L6	83.623	K	EEKIRELEEKMHEQEKIREQEEKRQEEEKIR	ELEEK(0.001)MHEQEK(0.999)	11	2	943170	0	352
K7EJR6;B4E123;E9PM19;K7EM33;A0A8V8TN50;A0A5F9ZHN8;A0A5F9ZH07;A0A5F9ZHW0;H0YE24;A0A5F9ZI39;A0A0A0N0M2;A0A8V8TPQ9;A0A8V8TPJ0;A0A8E7DA23;P23458;P29597	K7EJR6	K7EJR6	Tyrosine-protein kinase;Tyrosine-protein kinase JAK1;Non-receptor tyrosine-protein kinase TYK2	TYK2;JAK1	62.88	K	RYLKKIRDLGEGHFGKVSLYCYDPTNDGTGE	DLGEGHFGK(1)	9	2	224010	0	53
Q96SF8;Q08AN8;B4DX58;A0A0A6YYA4;Q96M83	Q96SF8	Q96SF8	Coiled-coil domain-containing protein 7	dJ1104A8.1;C10orf68;CCDC7	79.809	K	TLKGQRIITHDEEPGKNLVLEHQDSVSKLEM	IITHDEEPGK(1)	10	2	476670	0	81
B4DM78;B4DXZ6;A0A0F7L1S3;A0A8V8TMQ1;A0A0F7KYT8;P51114;H7C4S4	B4DM78	B4DM78	Fragile X mental retardation syndrome-related protein 1	FXR1	56.091	K	QSRQRNLPRETLAKNKKEMAKDVIEEHGPSE	NK(1)K(1)EMAK	2	1	19487	0	506
B4DM78;B4DXZ6;A0A0F7L1S3;A0A8V8TMQ1;A0A0F7KYT8;P51114;H7C4S4	B4DM78	B4DM78	Fragile X mental retardation syndrome-related protein 1	FXR1	56.091	K	SRQRNLPRETLAKNKKEMAKDVIEEHGPSEK	NK(1)K(1)EMAK	3	1	19487	0	507
B4DZC5;A0A0U1RRL8;A0A0K0K1J9;Q8TB22	B4DZC5	B4DZC5	Spermatogenesis-associated protein 20	SPATA20	43.613	K	RSATVSSSVPMPAGGKGSHPSSTPQRVPNRL	DRSATVSSSVPMPAGGK(1)	17	2	38631	0	50
A0A6Q8PFX2;A0A0S2Z4R1;P54577	A0A6Q8PFX2	A0A6Q8PFX2	Tyrosine--tRNA ligase, cytoplasmic;Tyrosine--tRNA ligase, cytoplasmic, N-terminally processed	YARS	104.76	K	SEECIAQWKQTNFMTKLGSISCKSLKGGNIS	QTNFMTK(1)	7	1	92651	0	464
A0A0U1RQR9;A0A0U1RRM7;A0A0U1RQW3;Q8WXE1	A0A0U1RQR9	A0A0U1RQR9	ATR-interacting protein	ATRIP	19.197	K	ELKEKMKVMEEEVLIKNGEIKILRDSLHQTE	MK(0.031)VMEEEVLIK(0.901)NGEIK(0.068)	11	2	43077	0	45
A0A1S5UZ25;Q2VIM3;A8K3Y8;Q9Y316	A0A1S5UZ25	A0A1S5UZ25	Protein MEMO1	MEMO1	113.85	K	LYDLRIDQKIYGELWKTGMFERMSLQTDEDE	IYGELWK(1)	7	1	20252	0	84
H3BV44;H3BRD5;A0A2X0SFG5;B2RTY4	H3BV44	H3BV44	Unconventional myosin-IXa	MYO9A	39.166	K	NYIEMHGLYTEGIYRKSGSTNKIKELRQGLD	LINYIEMHGLYTEGIYRK(1)	18	3	388610	0	949
A0A384P5E3;Q6IB77	A0A384P5E3	A0A384P5E3	Glycine N-acyltransferase	GLYAT	9.9112	K	MMLPLQGAQMLQMLEKSLRKSLPASLKVYGT	MMLPLQGAQMLQMLEK(0.587)SLRK(0.413)	16	2	51656	0	16
A0A384P5M7;Q8NHU6	A0A384P5M7	A0A384P5M7	Tudor domain-containing protein 7	TDRD7	22.956	K	GKDYSAAQELMEDEMKEYYSKNPKITPVQAV	DYSAAQELMEDEMK(1)	14	3	104090	0	499
B3KWV1;Q9H6S7;H0YCQ7;A0A3B3IRW6;Q2KHR3	B3KWV1	B3KWV1	Glutamine and serine-rich protein 1	QSER1	33.813	K	LASKTTTTKAPSVKPKVKQPKVKAEPPPKKR	PK(0.999)VK(0.738)QPK(0.262)	2	1	197370	0	315
B3KWV1;Q9H6S7;H0YCQ7;A0A3B3IRW6;Q2KHR3	B3KWV1	B3KWV1	Glutamine and serine-rich protein 1	QSER1	33.813	K	SKTTTTKAPSVKPKVKQPKVKAEPPPKKRKK	PK(0.999)VK(0.738)QPK(0.262)	4	1	197370	0	317
A0A3B3IRZ1	A0A3B3IRZ1	A0A3B3IRZ1			28.263	K	VLDLMQQLQDLGHPPKELAGEMRRVSPCWPG	FEMVLDLMQQLQDLGHPPK(1)ELAGEMR	19	4	1287100	0	32
B3KRE8;A0A3B3IS79;F5H527;B4DK64;Q76I76	B3KRE8	B3KRE8	Protein phosphatase Slingshot homolog 2	SSH2	46.033	K	IQLKGDILPNPCHTPKKNSIHELLLERAQTP	GDILPNPCHTPK(1)K(1)	12	3	2044500	0	255
B3KRE8;A0A3B3IS79;F5H527;B4DK64;Q76I76	B3KRE8	B3KRE8	Protein phosphatase Slingshot homolog 2	SSH2	46.033	K	QLKGDILPNPCHTPKKNSIHELLLERAQTPE	GDILPNPCHTPK(1)K(1)	13	3	2044500	0	256
A0A3B3IT12;Q96MC2	A0A3B3IT12	A0A3B3IT12	Dynein regulatory complex protein 1	DRC1	34.931	K	SDDICLLLERMEEQVKNVMKTFREELYNIEK	MEEQVK(1)NVMK(1)	6	2	182840	0	208
A0A3B3IT12;Q96MC2	A0A3B3IT12	A0A3B3IT12	Dynein regulatory complex protein 1	DRC1	34.931	K	CLLLERMEEQVKNVMKTFREELYNIEKAFEV	MEEQVK(1)NVMK(1)	10	2	182840	0	212
X5D2J9;Q499G6;X5D939;X5DNP5;A8K9W7;B4DH52;X5DR09;A0A8I5KVB5;A0A494C1K3;P78347;A0A1W6S962;X5D7Q9;A0A0A0VEB4	X5D2J9	X5D2J9	General transcription factor II-I	GTF2I;GTF2I-RARA	47.57	K	TVEDYFCFCYGKALGKSTVVPVPYEKMLRDQ	ALGK(1)STVVPVPYEKMLR	4	2	96055	0	130
A0A5C2FZD4	A0A5C2FZD4	A0A5C2FZD4			54.436	K	GKTARITCGGNNIVSKSVHWYQQKPGQAPVV	ITCGGNNIVSK(1)	11	2	633870	0	30
Q92538;A0A7I2V529;A0A669KBG8;A0A669KB10;A0A7P0RGV0;A0A7I2V452;A0A7I2YQM2;A0A7I2V3Y5;A0A7I2V2L4;A0A7I2V4K2;A0A7I2V514;Q05BW6;A0A7I2V5C9;A0A7I2V541;A0A7I2V470	Q92538	Q92538	Golgi-specific brefeldin A-resistance guanine nucleotide exchange factor 1	GBF1	47.57	K	MYIKKLMEIITVENPKMPYEMKEMALEAIVQ	LMEIITVENPK(0.973)MPYEMK(0.027)	11	2	798360	0	512
A0A669KBD4;Q6ZMW3	A0A669KBD4	A0A669KBD4	Echinoderm microtubule-associated protein-like 6	EML6	24.599	K	LGHNDDIISLALHPDKTLVATGQVGKEPYIC	FFLGHNDDIISLALHPDK(1)TLVATGQVGK(1)	18	4	761870	0	73
A0A669KBD4;Q6ZMW3	A0A669KBD4	A0A669KBD4	Echinoderm microtubule-associated protein-like 6	EML6	24.599	K	ALHPDKTLVATGQVGKEPYICIWDSYNVQTV	FFLGHNDDIISLALHPDK(1)TLVATGQVGK(1)	28	4	761870	0	83
A0A6B9MC78	A0A6B9MC78	A0A6B9MC78			55.754	K	__________GETAFKNMTIPYRWAKRPMLQ	GETAFK(1)NMTIPYRWAK	6	2	629430	0	6
B0AZS5;A0A6Q8PGH7;A0A6Q8PFA6;A0A6Q8PG37;A0A6Q8PH57;B4DM85;O00139;D6R9M0;A0A6Q8PGG1	B0AZS5	B0AZS5	Kinesin-like protein;Kinesin-like protein KIF2A	KIF2A	42.446	K	AARDVFLMLKKPNYKKLELQVYATFFEIYSG	K(1)LELQVYATFFEIYSGK(1)	1	3	199560	0	311
B0AZS5;A0A6Q8PGH7;A0A6Q8PFA6;A0A6Q8PG37;A0A6Q8PH57;B4DM85;O00139;D6R9M0;A0A6Q8PGG1	B0AZS5	B0AZS5	Kinesin-like protein;Kinesin-like protein KIF2A	KIF2A	42.446	K	LELQVYATFFEIYSGKVFDLLNRKTKLRVLE	K(1)LELQVYATFFEIYSGK(1)	17	3	199560	0	327
A0A7S5BZL2	A0A7S5BZL2	A0A7S5BZL2			102.46	K	SPSLKSRVTMAVDTSKKLFSLKLTSVSAADT	VTMAVDTSK(1)	9	1	229500	0	75
A0A804HKH2;B3KPR2;O43155	A0A804HKH2	A0A804HKH2	Leucine-rich repeat transmembrane protein FLRT2	FLRT2	35.33	K	KSWLIISLGLYSQVSKLLACPSVCRCDRNFV	SWLIISLGLYSQVSK(1)	15	2	159250	0	32
A0A804HKZ5	A0A804HKZ5	A0A804HKZ5			30.349	K	______________MKNIMAGLQQTNSEKIL	K(1)NIMAGLQQTNSEK(1)	1	2	161360	0	2
A0A804HKZ5	A0A804HKZ5	A0A804HKZ5			30.349	K	_MKNIMAGLQQTNSEKILLSWVRQSTRNYPQ	K(1)NIMAGLQQTNSEK(1)	14	2	161360	0	15
A0A804HLD3	A0A804HLD3	A0A804HLD3			65.313	K	ELFSQVISMWKKIMSKIQNKQNALQITTSAG	IMSK(1)IQNK(1)	4	1	271240	0	1254
A0A804HLD3	A0A804HLD3	A0A804HLD3			65.313	K	QVISMWKKIMSKIQNKQNALQITTSAGVLEI	IMSK(1)IQNK(1)	8	1	271240	0	1258
J3KTL8;A0A8I5KRS9;A6NHR9;A0A8I5KQZ7;A0A8I5KW02	J3KTL8	J3KTL8	Structural maintenance of chromosomes flexible hinge domain-containing protein 1	SMCHD1	60.547	K	TKASNLKLMPSNQQHKTDEKGRANLGVFSVF	LMPSNQQHK(1)TDEK(1)	9	2	122400	0	789
J3KTL8;A0A8I5KRS9;A6NHR9;A0A8I5KQZ7;A0A8I5KW02	J3KTL8	J3KTL8	Structural maintenance of chromosomes flexible hinge domain-containing protein 1	SMCHD1	60.547	K	NLKLMPSNQQHKTDEKGRANLGVFSVFAPRG	LMPSNQQHK(1)TDEK(1)	13	2	122400	0	793
A0A8Q3SIZ5	A0A8Q3SIZ5	A0A8Q3SIZ5			29.31	K	______________MKWTLIVLCMEKFSGWR	K(0.999)WTLIVLCMEK(0.001)	1	2	171890	0	2
Q16822	Q16822	Q16822	Phosphoenolpyruvate carboxykinase [GTP], mitochondrial	PCK2	9.9112	K	RTDPKDVARVESKTVI	RTDPK(1)DVARVESK(0.11)TVI	5	5	28560	0	100
Q16822	Q16822	Q16822	Phosphoenolpyruvate carboxykinase [GTP], mitochondrial	PCK2	9.9112	K	SACGKTNLAM	SACGK(1)TNLAM	5	2	28560	0	308
Q16822	Q16822	Q16822	Phosphoenolpyruvate carboxykinase [GTP], mitochondrial	PCK2	9.9112	K	FSLPKDFWEQ	FSLPK(1)DFWEQ	5	2	28560	0	522
B2RAJ6;A0JP11;Q99570;D6RJ98	B2RAJ6	B2RAJ6	Phosphoinositide 3-kinase regulatory subunit 4	PIK3R4	47.349	K	SQGMTEEEEDKLLALKDFMMKSNKAKANIVD	LLALK(1)DFMMK(1)	5	2	38082	0	791
B2RAJ6;A0JP11;Q99570;D6RJ98	B2RAJ6	B2RAJ6	Phosphoinositide 3-kinase regulatory subunit 4	PIK3R4	47.349	K	EEEEDKLLALKDFMMKSNKAKANIVDQSHLH	LLALK(1)DFMMK(1)	10	2	38082	0	796
Q567R6;A4D1U3;Q04837;C9K0U8;A0A0G2JLD8;E7EUY5;B7Z268	Q567R6	Q567R6	Single-stranded DNA-binding protein;Single-stranded DNA-binding protein, mitochondrial	SSBP1	10.597	K	RSGDSEVYQLGDVSQKTTWHRISVFRPGLRD	SGDSEVYQLGDVSQK(1)TTWHRISVFR	15	4	250950	0	81
K7EM11;A8K2I7;O14908	K7EM11	K7EM11	PDZ domain-containing protein GIPC1	GIPC1	38.1	K	GIRDTELAATMVELGKDKRNPDELAEALDER	DTELAATMVELGK(1)DK(1)	13	2	60850	0	87
K7EM11;A8K2I7;O14908	K7EM11	K7EM11	PDZ domain-containing protein GIPC1	GIPC1	38.1	K	RDTELAATMVELGKDKRNPDELAEALDERLG	DTELAATMVELGK(1)DK(1)	15	2	60850	0	89
B3KQJ1;A8K4G2;P43405	B3KQJ1	B3KQJ1	Tyrosine-protein kinase;Tyrosine-protein kinase SYK	SYK	62.398	K	PKEVYLDRKLLTLEDKELGSGNFGTVKKGYY	LLTLEDK(1)ELGSGNFGTVK(1)K(1)	7	3	2398000	0	52
B3KQJ1;A8K4G2;P43405	B3KQJ1	B3KQJ1	Tyrosine-protein kinase;Tyrosine-protein kinase SYK	SYK	62.398	K	TLEDKELGSGNFGTVKKGYYQMKKVVKTVAV	LLTLEDK(1)ELGSGNFGTVK(1)K(1)	18	3	2398000	0	63
B3KQJ1;A8K4G2;P43405	B3KQJ1	B3KQJ1	Tyrosine-protein kinase;Tyrosine-protein kinase SYK	SYK	62.398	K	LEDKELGSGNFGTVKKGYYQMKKVVKTVAVK	LLTLEDK(1)ELGSGNFGTVK(1)K(1)	19	3	2398000	0	64
A8K6D4;A8K6R3;O95544	A8K6D4	A8K6D4	NAD kinase	NADK	8.4737	K	_________MEMEQEKMTMNKELSPDAAAYC	MEMEQEK(0.603)MTMNK(0.397)	7	2	26855	0	7
B0I1R1;E7EP17;Q9NYC9	B0I1R1	B0I1R1	Dynein heavy chain 9, axonemal	DNAH9	8.9771	K	_____EMSYLEPREMKHMPETAAAMFSSRDF	EMSYLEPREMK(1)	11	2	17789	0	11
B4DQP7;B4DSE0;B1AKC9;Q4LE53;P29323	B4DQP7	B4DQP7	Receptor protein-tyrosine kinase;Ephrin type-B receptor 2	EPHB2;EPHB2 variant protein	53.363	K	TAIKSPTNTVTVQGLKAGAIYVFQVRARTVA	SPTNTVTVQGLK(1)AGAIYVFQVR	12	3	296440	0	58
Q6FG25;B2R8A5;P41279	Q6FG25	Q6FG25	Mitogen-activated protein kinase kinase kinase 8	MAP3K8	47.57	K	GLDFLHSKKVIHHDIKPSNIVFMSTKAVLVD	VIHHDIK(1)PSNIVFMSTK(1)	7	3	348230	0	255
Q6FG25;B2R8A5;P41279	Q6FG25	Q6FG25	Mitogen-activated protein kinase kinase kinase 8	MAP3K8	47.57	K	IHHDIKPSNIVFMSTKAVLVDFGLSVQMTED	VIHHDIK(1)PSNIVFMSTK(1)	17	3	348230	0	265
B2RTQ2;B7ZMF1;Q9UPU7	B2RTQ2	B2RTQ2	TBC1 domain family member 2B	TBC1D2B	100.67	K	AKYSSLEAKLCQIESKYLILLQEMKTPVCSE	LCQIESK(1)	7	2	194580	0	415
B3KT94;Q9UK12	B3KT94	B3KT94	Zinc finger protein 222	ZNF222	31.425	K	SEKYGRGFIDRLDLHKHQMIHMGQKPYNCKE	LDLHK(0.98)HQMIHMGQK(0.02)	5	3	92286	0	248
Q53HP9;Q8NB88;Q6IA66;B3KVU6;Q4LE40;Q7Z3D6	Q53HP9	Q53HP9	UPF0317 protein C14orf159, mitochondrial	C14orf159;C14orf159 variant protein	39.01	K	DQAWTQALPSVIKEEKMLGILVQHKVRSGVS	EEK(1)MLGILVQHK(1)	3	2	22396	0	367
Q53HP9;Q8NB88;Q6IA66;B3KVU6;Q4LE40;Q7Z3D6	Q53HP9	Q53HP9	UPF0317 protein C14orf159, mitochondrial	C14orf159;C14orf159 variant protein	39.01	K	SVIKEEKMLGILVQHKVRSGVSGIVGMEVDG	EEK(1)MLGILVQHK(1)	12	2	22396	0	376
B4DHX2;J3KNS1;Q9UPW5	B4DHX2	B4DHX2	Cytosolic carboxypeptidase 1	AGTPBP1	104.39	K	RHRNMLIRKGILQSLKSVTNIKLGRKAFIDA	GILQSLK(1)SVTNIK(1)	7	2	224010	0	115
B4DHX2;J3KNS1;Q9UPW5	B4DHX2	B4DHX2	Cytosolic carboxypeptidase 1	AGTPBP1	104.39	K	IRKGILQSLKSVTNIKLGRKAFIDANGMKIL	GILQSLK(1)SVTNIK(1)	13	2	224010	0	121
B4DHY7	B4DHY7	B4DHY7			15.528	K	YPVALVMLQEDELLSKMRFALVPKLVKEEVF	MYPVALVMLQEDELLSK(1)MR	17	2	168640	0	17
B4DN31;Q9BWS9;E9PPA0;H0YC89	B4DN31	B4DN31	Chitinase domain-containing protein 1	CHID1	20.29	K	RACVQVLDPKSKWRSKILLGLNFYGMDYATS	SK(1)ILLGLNFYGMDYATSK(1)	2	2	178660	0	355
B4DN31;Q9BWS9;E9PPA0;H0YC89	B4DN31	B4DN31	Chitinase domain-containing protein 1	CHID1	20.29	K	ILLGLNFYGMDYATSKDAREPVVGARYIQTL	SK(1)ILLGLNFYGMDYATSK(1)	18	2	178660	0	371
B4DT39	B4DT39	B4DT39			97.033	K	NINLLAGGSKEKIDMKKLLRNM_________	IDMK(1)KLLR	4	2	147450	0	554
Q6PIR6;B4DZK6;O75330	Q6PIR6	Q6PIR6	Hyaluronan mediated motility receptor	HMMR	93.467	K	SSESKKESQKNDKDLKILEKEIRVLLQERGA	DLK(1)ILEK(1)EIR	3	2	51756	0	86
Q6PIR6;B4DZK6;O75330	Q6PIR6	Q6PIR6	Hyaluronan mediated motility receptor	HMMR	93.467	K	KKESQKNDKDLKILEKEIRVLLQERGAQDRR	DLK(1)ILEK(1)EIR	7	2	51756	0	90
E9PMW5;E9PMK8;Q6ZTE7;B7Z5Y8;O75382	E9PMW5	E9PMW5	Tripartite motif-containing protein 3	TRIM3	40.533	K	_____________MAKREDSPGPEVQPMDKQ	AK(1)REDSPGPEVQPMDK(1)	2	2	56670	0	3
E9PMW5;E9PMK8;Q6ZTE7;B7Z5Y8;O75382	E9PMW5	E9PMW5	Tripartite motif-containing protein 3	TRIM3	40.533	K	AKREDSPGPEVQPMDKQFLVCSICLDRYQCP	AK(1)REDSPGPEVQPMDK(1)	16	2	56670	0	17
C9JI46;Q8N3X6	C9JI46	C9JI46	Ligand-dependent nuclear receptor corepressor-like protein	LCORL	17.271	K	DHEIMEEAIAMVMSGKMSVSKAQGIYGVPHS	QYDHEIMEEAIAMVMSGK(1)	18	3	209220	0	457
D7UNU4	D7UNU4	D7UNU4		RyR	36.952	K	LSVRALQEMLANTVEKSEGKFMMKTAQGGGH	ALQEMLANTVEK(1)SEGK(1)	12	2	174960	0	28
D7UNU4	D7UNU4	D7UNU4		RyR	36.952	K	ALQEMLANTVEKSEGKFMMKTAQGGGHRTLL	ALQEMLANTVEK(1)SEGK(1)	16	2	174960	0	32
F5GWU4	F5GWU4	F5GWU4		AP3B2	43.168	K	__________MLDTNKDSLKLEAMKRIVAMI	LDTNK(0.5)DSLK(0.5)LEAMK	5	2	51536	0	6
F5GWU4	F5GWU4	F5GWU4		AP3B2	43.168	K	______MLDTNKDSLKLEAMKRIVAMIARGK	LDTNK(0.5)DSLK(0.5)LEAMK	9	2	51536	0	10
K7EPR7;I3L2H7	K7EPR7	K7EPR7		UBE2G1	35.33	K	______________MKFITEIWHPNVDKNGD	K(1)FITEIWHPNVDK(1)	1	2	110320	0	2
K7EPR7;I3L2H7	K7EPR7	K7EPR7		UBE2G1	35.33	K	__MKFITEIWHPNVDKNGDVCISILHEPGED	K(1)FITEIWHPNVDK(1)	13	2	110320	0	14
L0R4T6	L0R4T6	L0R4T6		ADRBK2	37.722	K	___MLLMPLILAHLMKRIPKGLSYLIATKNS	MLLMPLILAHLMK(1)	13	2	23179	0	13
O60293	O60293	O60293	Zinc finger C3H1 domain-containing protein	ZFC3H1	18.53	K	HEWEESNVQILKLQAKMFTYNIPTCLATWKI	LQAK(0.985)MFTYNIPTCLATWK(0.015)	4	4	19089	0	1895
V9HWB9;P00338;F5GXY2;F5GYU2;F5GXH2	V9HWB9	V9HWB9	L-lactate dehydrogenase;L-lactate dehydrogenase A chain	HEL-S-133P;LDHA	79.889	K	QHGSLFLRTPKIVSGKDYNVTANSKLVIITA	IVSGK(1)DYNVTANSK	5	2	185080	0	81
P05141;Q6NVC0	P05141	P05141	ADP/ATP translocase 2;ADP/ATP translocase 2, N-terminally processed	SLC25A5	47.349	K	______MTDAAVSFAKDFLAGGVAAAISKTA	TDAAVSFAK(1)	9	1	397680	0	10
P20783	P20783	P20783	Neurotrophin-3	NTF3	40.502	K	NSLIIKLIQADILKNKLSKQMVDVKENYQST	NK(1)LSK(1)QMVDVK(1)	2	2	0	31181	47
P20783	P20783	P20783	Neurotrophin-3	NTF3	40.502	K	IIKLIQADILKNKLSKQMVDVKENYQSTLPK	NK(1)LSK(1)QMVDVK(1)	5	2	0	31181	50
P20783	P20783	P20783	Neurotrophin-3	NTF3	40.502	K	ADILKNKLSKQMVDVKENYQSTLPKAEAPRE	NK(1)LSK(1)QMVDVK(1)	11	2	31181	0	56
Q7Z2R0;Q05C45;P20929	Q7Z2R0	Q7Z2R0	Nebulin	NEB	11.478	K	VDPSKFMTPYIAHSQKMQDLFSPNKYKEKFE	FMTPYIAHSQK(1)MQDLFSPNK(1)	11	3	205080	0	91
Q7Z2R0;Q05C45;P20929	Q7Z2R0	Q7Z2R0	Nebulin	NEB	11.478	K	YIAHSQKMQDLFSPNKYKEKFEKTKGQPYAS	FMTPYIAHSQK(1)MQDLFSPNK(1)	20	3	205080	0	100
P36871;A0A3B3ITK7	P36871	P36871	Phosphoglucomutase-1	PGM1	42.229	K	_____________MVKIVTVKTQAYQDQKPG	MVK(1)IVTVK(1)	3	2	20828	0	3
P36871;A0A3B3ITK7	P36871	P36871	Phosphoglucomutase-1	PGM1	42.229	K	________MVKIVTVKTQAYQDQKPGTSGLR	MVK(1)IVTVK(1)	8	2	20828	0	8
Q14721	Q14721	Q14721	Potassium voltage-gated channel subfamily B member 1	KCNB1	14.455	K	_________MPAGMTKHGSRSTSSLPPEPME	MPAGMTK(1)HGSR	7	2	0	32826	7
Q15371	Q15371	Q15371			17.889	K	EDLFLNMEHESLTLEKKSKLEKNIKDDKSTK	TEDLFLNMEHESLTLEK(1)K(1)	17	2	32434	0	17
Q15371	Q15371	Q15371			17.889	K	DLFLNMEHESLTLEKKSKLEKNIKDDKSTKE	TEDLFLNMEHESLTLEK(1)K(1)	18	2	32434	0	18
Q3SYC2	Q3SYC2	Q3SYC2	2-acylglycerol O-acyltransferase 2	MOGAT2	92.677	K	QGGRHIQAIRCWTIWKYMKDYFPISLVKTAE	CWTIWK(0.975)YMK(0.025)	6	2	217790	0	81
Q3T7B8;Q3T7C5;Q3T7C7;Q53F11;Q9H3H1	Q3T7B8	Q3T7B8	tRNA dimethylallyltransferase, mitochondrial	TRIT1	19.637	K	LEPALEIVQSFIQGHKPTATPIKMPYNEAEN	WEESVLEPALEIVQSFIQGHK(1)	21	3	16962	0	129
Q59EX4;Q9Y2Q0	Q59EX4	Q59EX4	Phospholipid-transporting ATPase;Phospholipid-transporting ATPase IA	ATP8A1	90.263	K	DALRKENDFALIIDGKTLKYALTFGVRQYFL	ENDFALIIDGK(1)	11	2	453640	0	760
Q5T5X7	Q5T5X7	Q5T5X7	BEN domain-containing protein 3	BEND3	52.591	K	AENLRLQYNHSGACNKKQLDPTRLRLIRHYV	LQYNHSGACNK(1)K(1)	11	2	225780	0	769
Q5T5X7	Q5T5X7	Q5T5X7	BEN domain-containing protein 3	BEND3	52.591	K	ENLRLQYNHSGACNKKQLDPTRLRLIRHYVE	LQYNHSGACNK(1)K(1)	12	2	225780	0	770
Q6AWA7	Q6AWA7	Q6AWA7		DKFZp686J1525	45.489	K	GTRYELREYIEQFFTKFVDEGKATVRLKEPP	EYIEQFFTK(1)	9	2	212400	0	72
Q7Z4C0;Q7Z4B6	Q7Z4C0	Q7Z4C0		MST153;MST157	14.949	K	SLTWLLITRMKIIMEKDKIIYQLVCYYSPCI	MQSLTWLLITRMK(0.32)IIMEK(0.68)	18	3	26083	0	18
Q8N972	Q8N972	Q8N972	Zinc finger protein 709	ZNF709	64.266	K	CPTSFRSHERIHTGEKPYKCKKCGKAFSFPS	SHERIHTGEK(0.909)PYK(0.091)	10	2	250640	0	306
Q92764	Q92764	Q92764	Keratin, type I cuticular Ha5	KRT35	32.051	K	____________MASKCLKAGFSSGSLKSPG	MASK(0.5)CLK(0.5)AGFSSGSLK	4	2	0	61169	4
Q92764	Q92764	Q92764	Keratin, type I cuticular Ha5	KRT35	32.051	K	_________MASKCLKAGFSSGSLKSPGGAS	MASK(0.5)CLK(0.5)AGFSSGSLK	7	2	0	61169	7
Q96M20	Q96M20	Q96M20	Cyclic nucleotide-binding domain-containing protein 2	CNBD2	16.675	K	EFFRKMELFASWSDEKLWQLVAMAKIERFSY	MELFASWSDEK(1)LWQLVAMAK(1)	11	3	107300	0	251
Q96M20	Q96M20	Q96M20	Cyclic nucleotide-binding domain-containing protein 2	CNBD2	16.675	K	ASWSDEKLWQLVAMAKIERFSYGQLISKDFG	MELFASWSDEK(1)LWQLVAMAK(1)	20	3	107300	0	260
Q9C0D4	Q9C0D4	Q9C0D4	Zinc finger protein 518B	ZNF518B	45.939	K	LEAGRDNGGNSERMVKEKGSNEQEKVLSAEK	MVK(1)EK(0.999)GSNEQEK(0.001)	3	2	61169	0	387
Q9C0D4	Q9C0D4	Q9C0D4	Zinc finger protein 518B	ZNF518B	45.939	K	AGRDNGGNSERMVKEKGSNEQEKVLSAEKTK	MVK(1)EK(0.999)GSNEQEK(0.001)	5	2	61169	0	389
Q9H903	Q9H903	Q9H903	Probable bifunctional methylenetetrahydrofolate dehydrogenase/cyclohydrolase 2;NAD-dependent methylenetetrahydrofolate dehydrogenase;Methenyltetrahydrofolate cyclohydrolase	MTHFD2L	30.562	K	IVAAGIPKLITSDMVKEGAAVIDVGINYVHD	LITSDMVK(1)	8	1	48869	0	280
A0A087WZ07;Q68CL5	A0A087WZ07	A0A087WZ07	Tubulin polyglutamylase complex subunit 2	TPGS2	61.999	K	ETDSFVNKLDPSKVFKSKNKIVI________	LDPSK(0.111)VFK(0.805)SK(0.084)	8	2	27912000	0	155
A0A087X059;B7Z6D5;B3GQE6;Q96GQ7	A0A087X059	A0A087X059	Probable ATP-dependent RNA helicase DDX27	DDX27	19.075	K	NLSRPLLKAITAMGFKQPTPIQKACIPVGLL	AITAMGFK(0.867)QPTPIQK(0.133)	8	3	43612000	0	50
B4DGQ2;A0A090HNM7;A0A1W2PS85;Q59FZ7;R4GMW8;P28715	B4DGQ2	B4DGQ2	DNA repair protein complementing XP-G cells	ERCC5-201;BIVM-ERCC5;ERCC5	51.092	K	AKEPKTSASDSQNSVKEAPVKNGGATTSSSS	TSASDSQNSVK(1)EAPVK(1)	11	2	36282000	0	966
D7EZH4;Q86UA8;A0A0A0MRP6;B7ZLQ5;P28370	D7EZH4	D7EZH4	Probable global transcription activator SNF2L1	SMARCA1	51.854	K	KKEKNVSSFQLKLAAKAPKSEKEMDPEYEEK	LAAK(0.814)APK(0.088)SEK(0.099)	4	2	16355000	0	71

## Sheet: Table S2
Mass	Proteins	Leading razor protein	Gene names	Protein names	Charges	Score	Intensity	Intensity T-LAC	Intensity T-NC	LFQ intensity T-LAC	LFQ intensity T-NC
1758.95	Q15019;A0A384N6H6;B5MCX3;H7C2Y0	Q15019	2024-09-02	Septin-2	2	184.65	587470	279150	308320	279150	450080
1956	Q9NVA2;A0A384P5S0;D6RGI3;D6RER5;H0Y961;Q96KC0;H0Y9G8	Q9NVA2	2024-09-11	Septin-11	2	177.62	242030	136020	106010	136020	154750
3095.55	P49588;A0A6Q8PGN5;A0A6Q8PFY2;A0A6Q8PGR9;H3BPK7;A0A6Q8PF33;A0A6Q8PGE8;A0A6Q8PGB5;A0A6Q8PFK3;A0A6Q8PHJ2;A0A6Q8PH44;A0A6Q8PHP7;A0A6Q8PHP3;A0A6Q8PF77;A0A6Q8PG28;A0A6Q8PG62;A0A6Q8PGI8	P49588	AARS	Alanine--tRNA ligase, cytoplasmic	3	26.55	39797	39797	0	39797	0
1475.75	P49588;A0A6Q8PGN5;A0A6Q8PFY2;A0A6Q8PGR9;H3BPK7;A0A6Q8PF33;A0A6Q8PGE8;A0A6Q8PGB5;A0A6Q8PFK3;A0A6Q8PHJ2;A0A6Q8PH44;A0A6Q8PHP7;A0A6Q8PHP3;A0A6Q8PF77	P49588	AARS	Alanine--tRNA ligase, cytoplasmic	2	96.957	53228	14197	39031	14197	56977
2041.12	A0A7P0TBG4;A0A7P0TBI0;A0A7P0Z4P2;A0A7P0Z4N2;A0A7P0Z434;A0A7P0TAR0;A0A7P0T868;Q9NY61	A0A7P0TBG4	AATF	Protein AATF	2	79.235	36829	729.7	36099	729.7	52697
1875.86	P61221;D6R9I9	P61221	ABCE1	ATP-binding cassette sub-family E member 1	2	61.042	58559	41647	16912	41647	24689
1511.87	P61221;D6R9I9;D6RGF4;H0Y990	P61221	ABCE1	ATP-binding cassette sub-family E member 1	2	75.474	97046	48195	48851	48195	71312
4112.05	P61221	P61221	ABCE1	ATP-binding cassette sub-family E member 1	4	6.0036	41589	29452	12137	29452	17717
1685.85	B6VEX5;B6VEX4;B6VEX3;A0A0A0MRT6;Q8IZP0	B6VEX5	ABI1	Abl interactor 1	2	63.766	8560.6	8560.6	0	8560.6	0
1376.73	D6RHE7;A0A0C4DGA7;O94929	D6RHE7	ABLIM3	Actin-binding LIM protein 3	2	42.061	37362	16417	20946	16417	30576
2352.26	A0A0G2JQT5;A0A0G2JRJ1;A0A0G2JQB5;I3L3W0;I3L2P5;Q6ZT60;B7Z2X0;A0A0G2JQ41;B7Z7Z1;A0A1C7CYZ0;I3L4Y1;Q12979	A0A0G2JQT5	ABR	Active breakpoint cluster region-related protein	2	49.967	37298	37298	0	37298	0
1434.75	Q9P1F3	Q9P1F3	ABRACL	Costars family protein ABRACL	2	99.276	83199	61263	21935	61263	32021
1378.82	H7C131;Q8NCW8;B4DEN6;A0A024R2M6;P09110;C9JDE9	H7C131	ACAA1	3-ketoacyl-CoA thiolase, peroxisomal	2	64.064	48893	0	48893	0	71374
1890.98	P11310;Q5HYG7;Q5T4U5;A0A0S2Z366;A0A7P0TB51;B4DVB1;F6YB23;B4DWX6;B7Z9I1;A0A7P0T932;A0A7P0T8G6;B4DVE0;A0A7P0TB55;B4DJE7;A0A0S2Z3A5	P11310	ACADM;DKFZp686M24262	Medium-chain specific acyl-CoA dehydrogenase, mitochondrial	2	132.93	99825	52483	47342	52483	69110
1152.61	P11310;Q5HYG7;Q5T4U5;A0A0S2Z366;A0A7P0TB51;B4DVB1;F6YB23;B4DWX6;B7Z9I1;A0A7P0T932;A0A7P0T8G6;B4DVE0;A0A7P0TB55;B4DJE7;A0A0S2Z3A5	P11310	ACADM;DKFZp686M24262	Medium-chain specific acyl-CoA dehydrogenase, mitochondrial	2	70.67	67986	37642	30344	37642	44295
1849.01	B3KPA6;B4DEA8;P49748;Q53HR2;B3KPX1;G3V1M7	B3KPA6	ACADVL	Very long-chain specific acyl-CoA dehydrogenase, mitochondrial	2;3	259.72	665990	341750	324240	341750	473320
2102.09	G3V3B0;Q69YJ6;S4R3H4;E7EQT4;Q9UKV3	G3V3B0	ACIN1;DKFZp667N107	Apoptotic chromatin condensation inducer in the nucleus	2	75.012	262700	133500	129200	133500	188610
1645.89	Q4LE36;P53396;Q8N9C4	Q4LE36	ACLY variant protein;ACLY	ATP-citrate synthase	2	253.14	398120	221210	176910	221210	258250
1752.87	Q99798;A0A7I2V3U0;A0A7I2V3F1;A0A0K0K1H7;B2RBW5;A0A7I2V5T4;B4DZ08;A0A7I2V586;A0A7I2V5A1;A2A274;B4DLY4;B4DJW1;A0A7I2V614;A0A7I2V4I8;A0A7I2V538;A0A7I2V6A6;A0A7I2V5W7;A0A7I2V3C8	Q99798	ACO2	Aconitate hydratase, mitochondrial	2	179.21	156200	51196	105000	51196	153280
2171.03	Q99798;A0A7I2V3U0;A0A7I2V3F1;A0A0K0K1H7;B2RBW5;A0A7I2V5T4;B4DZ08;A0A7I2V586;A0A7I2V5A1;A2A274;B4DLY4;B4DJW1;A0A7I2V614;Q71UF1;B4DEC3;B4DW08	Q99798	ACO2	Aconitate hydratase, mitochondrial	2	77.325	78715	47453	31262	47453	45636
1598.73	Q99798;A0A7I2V3U0;A0A7I2V3F1;A0A0K0K1H7;B2RBW5;A0A7I2V5T4;B4DZ08;A0A7I2V586;A0A7I2V5A1;A2A274;B4DLY4;B4DJW1;A0A7I2V614;Q71UF1;B4DEC3;B4DW08	Q99798	ACO2	Aconitate hydratase, mitochondrial	2	111.38	237110	130810	106300	130810	155180
2005.95	G3V4F2;B7ZMC1;E9KL42;B4DV16;A1L172;A0A087WT95;Q86TX2;P49753;B3KSA0	G3V4F2	ACOT1;ACOT2	Acyl-coenzyme A thioesterase 1;Acyl-coenzyme A thioesterase 2, mitochondrial	2	65.408	94835	59751	35084	59751	51215
1732.84	O00154;B4DUX0	O00154	ACOT7	Cytosolic acyl coenzyme A thioester hydrolase	2	124.06	129790	78731	51063	78731	74541
2842.37	Q9Y305;H7C5Q2	Q9Y305	ACOT9	Acyl-coenzyme A thioesterase 9, mitochondrial	3	33.828	128300	26726	101580	26726	148280
1929.01	Q9Y305;H7C5Q2;C9J7L8;Q96EA2	Q9Y305	ACOT9	Acyl-coenzyme A thioesterase 9, mitochondrial	2	49.097	174900	108600	66293	108600	96774
2987.42	A8K9T3;P33121;B7Z3Z9;A0A994J7S4;E7EPM6;B4E0R0;D6RER0	A8K9T3	ACSL1	Long-chain-fatty-acid--CoA ligase 1	3	23.381	117500	94021	23480	94021	34277
1246.66	A8K9T3;P33121;B7Z3Z9;E7EPM6;B4E0R0;H0Y9Z9;H0Y9U7	A8K9T3	ACSL1	Long-chain-fatty-acid--CoA ligase 1	2	87.942	76804	35594	41210	35594	60159
1728.88	A0A0B4J1R2;Q9H6R3	A0A0B4J1R2	ACSS3	Acyl-CoA synthetase short-chain family member 3, mitochondrial	2	27.357	32288	29855	2433	29855	3551.7
1778.78	P60709;Q1KLZ0;Q53G76;Q53G99;Q53GK6;A0A2R8Y793;B4E335;E7EVS6;B4DW52;G5E9R0;A0A6Q8PH58;A0A2R8YGF8;C9JZR7;C9JUM1;C9JTX5;A0A6Q8PGD7	P60709	ACTB;PS1TP5BP1	Actin, cytoplasmic 1;Actin, cytoplasmic 1, N-terminally processed	2	238.02	2002300	828360	1173900	828360	1713700
1197.52	I3L4N8;P63261;Q8WVW5;B4E3A4;B4DVQ0;A0A6Q8PFE4;I3L1U9;I3L3I0;J3KT65;K7EM38;I3L3R2;A1E282;B3KUD3;P60709;Q1KLZ0;Q53G76;Q53G99;Q53GK6;A0A2R8Y793;B4E335;E7EVS6;G5E9R0;A0A6Q8PH58;A0A2R8YGF8;C9JZR7;C9JUM1;C9JTX5;B7Z6P1;P68032;P68133;A8K3K1;A6NL76;P62736;D2JYH4;B3KW67;Q7Z7J6;P63267;B7Z6I1;A0A804HKV3;B8ZZJ2;F6QUT6;F6UVQ4;C9JFL5;F8WB63;B4DUI8	I3L4N8	ACTG1;ACTB;PS1TP5BP1;ACTC1;ACTA1;ACTA2;ACTG2	Actin, cytoplasmic 2;Actin, cytoplasmic 2, N-terminally processed;Actin, cytoplasmic 1;Actin, cytoplasmic 1, N-terminally processed;Actin, alpha cardiac muscle 1;Actin, alpha skeletal muscle;Actin, aortic smooth muscle;Actin, gamma-enteric smooth muscle	2	85.622	142260	59810	82455	59810	120370
1353.62	I3L4N8;P63261;Q8WVW5;B4E3A4;B4DVQ0;A0A6Q8PFE4;I3L1U9;I3L3I0;J3KT65;K7EM38;I3L3R2;A1E282;B3KUD3;P60709;Q1KLZ0;Q53G76;Q53G99;Q53GK6;A0A2R8Y793;B4E335;E7EVS6;G5E9R0;A0A6Q8PH58;A0A2R8YGF8;C9JZR7;C9JUM1;C9JTX5;B7Z6P1;P68032;P68133;A8K3K1;A6NL76;P62736;D2JYH4;B3KW67;Q7Z7J6;P63267;B7Z6I1;A0A804HKV3;B8ZZJ2;F6QUT6;F6UVQ4;C9JFL5;F8WB63;B4DUI8	I3L4N8	ACTG1;ACTB;PS1TP5BP1;ACTC1;ACTA1;ACTA2;ACTG2	Actin, cytoplasmic 2;Actin, cytoplasmic 2, N-terminally processed;Actin, cytoplasmic 1;Actin, cytoplasmic 1, N-terminally processed;Actin, alpha cardiac muscle 1;Actin, alpha skeletal muscle;Actin, aortic smooth muscle;Actin, gamma-enteric smooth muscle	2	199.59	436150	153900	282250	153900	412030
2214.06	I3L4N8;P63261;Q8WVW5;B4E3A4;B4DVQ0;A0A804GS07;A0A6Q8PFE4;Q96FU6;Q96DE1;F1BXA6;Q9UE89;P60709;Q1KLZ0;Q53G76;Q53G99;Q53GK6;A0A2R8Y793;B4E335;E7EVS6;B4DW52;Q6PJ43;B7ZAP6;B3KWQ3;A5GZ75;A4UCT3;V9HVZ7	I3L4N8	ACTG1;ACTB;PS1TP5BP1;HEL-176	Actin, cytoplasmic 2;Actin, cytoplasmic 2, N-terminally processed;Actin, cytoplasmic 1;Actin, cytoplasmic 1, N-terminally processed	2	235.69	1580000	813080	766910	813080	1119500
904.444	I3L4N8;P63261;Q8WVW5;B4E3A4;B4DVQ0;A0A804GS07;A0A6Q8PFE4;Q96FU6;Q562R1;Q96DE1;F1BXA6;Q9UE89;P60709;Q1KLZ0;Q53G76;Q53G99;Q53GK6;A0A2R8Y793;B4E335;E7EVS6;B4DW52;Q6PJ43;B7ZAP6;B3KWQ3;A5GZ75;A4UCT3;V9HVZ7	I3L4N8	ACTG1;ACTBL2;ACTB;PS1TP5BP1;HEL-176	Actin, cytoplasmic 2;Actin, cytoplasmic 2, N-terminally processed;Beta-actin-like protein 2;Actin, cytoplasmic 1;Actin, cytoplasmic 1, N-terminally processed	2	154.92	1353300	623630	729690	623630	1065200
997.479	I3L4N8;P63261;Q8WVW5;B4E3A4;A0A804GS07;A0A6Q8PFE4;I3L1U9;I3L3I0;B3KUD3;A0A2R8YEA7;Q562R1;K4EP00;K4ENJ5;A0AUL6;K4EQ44;P60709;Q1KLZ0;Q53G76;Q53G99;Q53GK6;A0A2R8Y793;B4E335;E7EVS6;B4DW52;Q6PJ43;B7ZAP6;B3KWQ3;V9HVZ7;B7Z6P1;P68032;P68133;A8K3K1;A6NL76;P62736;D2JYH4;B3KW67;P63267;A0A804HKV3;Q13707;B4DUI8	I3L4N8	ACTG1;ACTBL2;ACTB;PS1TP5BP1;HEL-176;ACTC1;ACTA1;ACTA2;ACTG2	Actin, cytoplasmic 2;Actin, cytoplasmic 2, N-terminally processed;Beta-actin-like protein 2;Actin, cytoplasmic 1;Actin, cytoplasmic 1, N-terminally processed;Actin, alpha cardiac muscle 1;Actin, alpha skeletal muscle;Actin, aortic smooth muscle;Actin, gamma-enteric smooth muscle	2	113.14	211580	111370	100210	111370	146290
944.544	I3L4N8;P63261;Q8WVW5;B4E3A4;B4DVQ0;A0A804GS07;I3L1U9;I3L3I0;J3KT65;K7EM38;I3L3R2;A1E282;B3KUD3;Q6S8J3;A5A3E0;P0CG38;F8WCH0;P60709;Q1KLZ0;Q53G76;Q53G99;Q53GK6;A0A2R8Y793;B4E335;E7EVS6;B4DW52;G5E9R0;A0A6Q8PH58;A0A2R8YGF8;C9JZR7;C9JUM1;C9JTX5;B7Z6P1;P68032;P68133;A8K3K1;A6NL76;P62736;D2JYH4;B3KW67;Q7Z7J6;P63267;B7Z6I1;Q13707;B8ZZJ2;F6QUT6;F6UVQ4;C9JFL5;F8WB63	I3L4N8	ACTG1;POTEE;POTEF;POTEI;ACTG2;ACTB;PS1TP5BP1;ACTC1;ACTA1;ACTA2	Actin, cytoplasmic 2;Actin, cytoplasmic 2, N-terminally processed;POTE ankyrin domain family member E;POTE ankyrin domain family member F;POTE ankyrin domain family member I;Actin, cytoplasmic 1;Actin, cytoplasmic 1, N-terminally processed;Actin, alpha cardiac muscle 1;Actin, alpha skeletal muscle;Actin, aortic smooth muscle;Actin, gamma-enteric smooth muscle	2	82.716	242660	0	242660	0	354230
1197.7	I3L4N8;P63261;Q8WVW5;B4E3A4;B4DVQ0;A0A804GS07;I3L1U9;I3L3I0;J3KT65;K7EM38;I3L3R2;A1E282;B3KUD3;Q6S8J3;A5A3E0;P0CG38;F8WCH0;P60709;Q1KLZ0;Q53G76;Q53G99;Q53GK6;A0A2R8Y793;B4E335;E7EVS6;B4DW52;G5E9R0;A0A6Q8PH58;A0A2R8YGF8;C9JZR7;C9JUM1;C9JTX5;B7Z6P1;P68032;P68133;A8K3K1;A6NL76;P62736;D2JYH4;B3KW67;Q7Z7J6;P63267;B7Z6I1;Q13707;B8ZZJ2;F6QUT6;F6UVQ4;C9JFL5;F8WB63	I3L4N8	ACTG1;POTEE;POTEF;POTEI;ACTG2;ACTB;PS1TP5BP1;ACTC1;ACTA1;ACTA2	Actin, cytoplasmic 2;Actin, cytoplasmic 2, N-terminally processed;POTE ankyrin domain family member E;POTE ankyrin domain family member F;POTE ankyrin domain family member I;Actin, cytoplasmic 1;Actin, cytoplasmic 1, N-terminally processed;Actin, alpha cardiac muscle 1;Actin, alpha skeletal muscle;Actin, aortic smooth muscle;Actin, gamma-enteric smooth muscle	2	131.22	2872900	1231300	1641600	1231300	2396400
975.441	I3L4N8;P63261;Q8WVW5;B4E3A4;B4DVQ0;A0A804GS07;I3L1U9;I3L3I0;J3KT65;K7EM38;I3L3R2;A1E282;B3KUD3;Q6S8J3;A5A3E0;P0CG38;L0R5C4;F8WCH0;P0CG39;A0A7P0TBL1;P60709;Q1KLZ0;Q53G76;Q53G99;Q53GK6;A0A2R8Y793;B4E335;E7EVS6;B4DW52;G5E9R0;A0A6Q8PH58;A0A2R8YGF8;C9JZR7;C9JUM1;C9JTX5;A0A6Q8PGD7;B7Z6P1;P68032;P68133;A8K3K1;A6NL76;P62736;D2JYH4;B3KW67;Q7Z7J6;P63267;B7Z6I1;Q13707;B8ZZJ2;F6QUT6;F6UVQ4;C9JFL5;F8WB63	I3L4N8	ACTG1;POTEE;POTEF;POTEI;POTEM;ACTG2;POTEJ;ACTB;PS1TP5BP1;ACTC1;ACTA1;ACTA2	Actin, cytoplasmic 2;Actin, cytoplasmic 2, N-terminally processed;POTE ankyrin domain family member E;POTE ankyrin domain family member F;POTE ankyrin domain family member I;POTE ankyrin domain family member J;Actin, cytoplasmic 1;Actin, cytoplasmic 1, N-terminally processed;Actin, alpha cardiac muscle 1;Actin, alpha skeletal muscle;Actin, aortic smooth muscle;Actin, gamma-enteric smooth muscle	2	121.67	156880	0	156880	0	229010
2395.11	A0A024R694;P12814;A0A804HL31	A0A024R694	ACTN1	Alpha-actinin-1	2	107.46	173830	78106	95722	78106	139730
1933.94	A0A024R694;P12814;A0A804HII9;A0A804HLD0;A0A804HJU8;A0A804HKE2;A0A804HIN7;A0A804HK61;A0A804HLF4;A0A7I2V4Y4;Q86TX4;A0A804HJQ9;B4DRP5;G3V2N5;A0A804HIY0;G3V5M4;G3V380	A0A024R694	ACTN1	Alpha-actinin-1	3	199.3	613770	358690	255080	358690	372360
2290.04	A0A024R694;P12814;A0A804HII9;A0A804HLD0;A0A804HJU8;A0A804HKE2;A0A804HIN7;A0A804HL31;B7Z2W3;A1L0V1	A0A024R694	ACTN1	Alpha-actinin-1	3	36.053	43145	0	43145	0	62983
1761.84	A0A024R694;P12814;A0A804HII9;A0A804HLD0;A0A804HJU8;A0A804HKE2;A0A804HIN7;A0A804HK61;A0A804HLF4;A0A7I2V4Y4;A0A804HL31;B7Z565;H9KV75;Q86TX4;A0A804HJQ9;B4DRP5;G3V2N5;G3V2W4;A0A804HJN7	A0A024R694	ACTN1	Alpha-actinin-1	2	109.47	87460	0	87460	0	127670
1257.63	A0A024R694;P12814;A0A804HII9;A0A804HLD0;A0A804HJU8;A0A804HKE2;A0A804HIN7;A0A804HK61;A0A804HLF4;A0A7I2V4Y4;A0A804HL31;B7Z565;H9KV75;Q86TX4;A0A804HJQ9;B4DRP5;G3V2N5;G3V2W4;A0A804HJN7;G3V2X9	A0A024R694	ACTN1	Alpha-actinin-1	2	194.22	475460	240100	235360	240100	343580
1315.6	A0A024R694;P12814;A0A804HII9;A0A804HLD0;A0A804HJU8;A0A804HKE2;A0A804HIN7;A0A804HL31;B7Z2W3;A1L0V1	A0A024R694	ACTN1	Alpha-actinin-1	2	122.51	212080	91796	120280	91796	175580
1168.55	A0A024R694;P12814;A0A804HII9;A0A804HLD0;A0A804HJU8;A0A804HKE2;A0A804HIN7;A0A804HK61;A0A804HLF4;A0A7I2V4Y4;A0A804HL31;B7Z565;H9KV75;B4DFY0;B7Z2W3;B3KUX9;A1L0V1;H0YJ11	A0A024R694	ACTN1	Alpha-actinin-1	2	127.94	134030	0	134030	0	195650
992.446	A0A024R694;P12814;A0A804HII9;A0A804HLD0;A0A804HJU8;A0A804HKE2;A0A804HIN7;A0A804HK61;A0A804HLF4;A0A7I2V4Y4;A0A804HL31;B7Z565;H9KV75;B4DFY0;B7Z2W3;B3KUX9;A0A804HI95;P35609;A0A494C1A0;H7C5W8;A1L0V1;B2R8Y4;Q08043;B7Z2N5;H0YJ11;Q59FD9;B7Z4P6;B7Z4K1;B4DZQ2;A0A087WSZ2;A0A494C060;H0YJW3;Q5ZEZ4;Q4VAM3;B7Z4P8;Q4JCP9	A0A024R694	ACTN1;ACTN2;ACTN3	Alpha-actinin-1;Alpha-actinin-2;Alpha-actinin-3	2	96.311	205090	100010	105080	100010	153400
1623.76	O43707;A0A0S2Z3G9;F5GXS2;A0A8V8TL71;Q96BG6;A0A0S2Z3X3	O43707	ACTN4	Alpha-actinin-4	2	81.799	46998	46998	0	46998	0
2555.17	O43707;A0A0S2Z3G9;F5GXS2;A0A8V8TL71;Q96BG6;A0A0S2Z3X3	O43707	ACTN4	Alpha-actinin-4	3	21.376	20339	20339	0	20339	0
2202.01	O43707;A0A0S2Z3G9;F5GXS2;A0A8V8TL71;Q96BG6;A0A0S2Z3X3	O43707	ACTN4	Alpha-actinin-4	3	139.5	262860	187580	75285	187580	109900
2006.96	O43707;A0A0S2Z3G9;A0A8V8TL71;B4E337;B4DSX0;A0A024R694;P12814;A0A804HII9;A0A804HLD0;A0A804HJU8;A0A804HKE2;A0A804HIN7;A0A804HK61;A0A804HLF4;A0A7I2V4Y4;A0A804HL31;B7Z565;H9KV75;Q86TX4;A0A804HJQ9;B4DRP5;G3V2N5;G3V2W4;A0A804HJN7	O43707	ACTN4;ACTN1	Alpha-actinin-4;Alpha-actinin-1	2	156.02	501960	325600	176370	325600	257460
1213.57	O43707;A0A0S2Z3G9;F5GXS2;A0A8V8TL71;H7C144;Q96BG6;B4E337;A0A024R694;P12814;A0A804HII9;A0A804HLD0;A0A804HJU8;A0A804HIN7;A0A804HK61;A0A804HLF4;A0A804HL31;B7Z565;H9KV75;Q86TX4;B4DFY0	O43707	ACTN4;ACTN1	Alpha-actinin-4;Alpha-actinin-1	2	178.94	344290	124780	219520	124780	320450
1607.8	O43707;A0A0S2Z3G9;F5GXS2;A0A8V8TL71;H7C144;Q96BG6;B4E337;B4DSX0;A0A024R694;P12814;A0A804HII9;A0A804HLD0;A0A804HJU8;A0A804HKE2;A0A804HIN7;A0A804HK61;A0A804HLF4;A0A7I2V4Y4;A0A804HL31;B7Z565;H9KV75;Q86TX4;A0A804HI95;P35609;A0A494C1A0;B2R8Y4;Q08043;B7Z2N5;Q59FD9;B7Z4P6;B7Z4K1;B4DZQ2;A0A087WSZ2;Q4VAM3	O43707	ACTN4;ACTN1;ACTN2;ACTN3	Alpha-actinin-4;Alpha-actinin-1;Alpha-actinin-2;Alpha-actinin-3	2	183.08	40279	2639.5	37640	2639.5	54946
1198.62	O43707;A0A0S2Z3G9;F5GXS2;H7C144;B4E337;B4DSX0;A0A0S2Z3X3;A0A0S2Z3C0;A0A494C033;A0A494C166;B7Z4V1;A0A804HKG0;A0A494C0Q3;K7EP19;B3W6H3;D6RH00;A0A024R694;P12814;A0A804HII9;A0A804HLD0;A0A804HJU8;A0A804HKE2;A0A804HIN7;A0A804HK61;A0A804HLF4;A0A7I2V4Y4;A0A804HJQ9;A0A804HI95;P35609;A0A494C1A0;B2R8Y4;Q08043;A0A804HIY0	O43707	ACTN4;ACTN4-MLL;ACTN3;ACTN1;ACTN2	Alpha-actinin-4;Alpha-actinin-1;Alpha-actinin-2;Alpha-actinin-3	2	63.397	147660	22091	125570	22091	183310
1919.92	O43707;A0A0S2Z3G9;F5GXS2;A0A8V8TL71;H7C144;B4E337;B4DSX0;A0A0S2Z3C0;K7EP19;B3W6H4	O43707	ACTN4;MLL-ACTN4	Alpha-actinin-4	2;3	255.37	370000	217280	152710	217280	222930
1225.66	O43707;A0A0S2Z3G9;F5GXS2;A0A8V8TL71;H7C144;B4E337;B4DSX0;C9JY79;M0QZQ3;Q71S06;Q9H254	O43707	ACTN4;SPTBN4	Alpha-actinin-4;Spectrin beta chain, non-erythrocytic 4	2	206.38	362840	147430	215410	147430	314460
3148.68	B4DMT4;B4DXP9;B4DM97;A0A384NQ21;P61163;R4GMT0	B4DMT4	ACTR1A	Alpha-centractin	3;4	52.295	437490	429000	8491.6	429000	12396
1865.92	B4DMT4;B4DXP9;B4DM97;A0A384NQ21;P61163;R4GMT0	B4DMT4	ACTR1A	Alpha-centractin	2	76.196	44634	0	44634	0	65156
2533.28	B4DMT4;B4DXP9;B4DM97;A0A384NQ21;P61163;R4GMT0;A0A1B0GVS3	B4DMT4	ACTR1A	Alpha-centractin	3	102.1	135200	56990	78215	56990	114180
3059.56	Q13841;P42025	Q13841	ACTR1B	Beta-centractin	4	57.053	51160	51160	0	51160	0
2091	P61160;A0A1B0GWD0;A0A1B0GWH0	P61160	ACTR2	Actin-related protein 2	3	29.115	56735	56735	0	56735	0
2481.18	P61158;B4DXW1;B4DT29;Q59FV6;F8WDR7	P61158	ACTR3	Actin-related protein 3	3	45.17	145640	0	145640	0	212610
1160.58	O14672;A0AV88;H0YNC5	O14672	ADAM10	Disintegrin and metalloproteinase domain-containing protein 10	2	72.365	29073	20567	8506.1	20567	12417
1018.49	Q6IRT1;Q6FI45;Q5U043;P11766	Q6IRT1	ADH5	S-(hydroxymethyl)glutathione dehydrogenase;Alcohol dehydrogenase class-3	2	77.072	31650	16744	14906	16744	21760
1919.91	Q6IRT1;Q6FI45;Q5U043;P11766;D6RFE4;Q2VIM7	Q6IRT1	ADH5	S-(hydroxymethyl)glutathione dehydrogenase;Alcohol dehydrogenase class-3	2	50.641	47397	0	47397	0	69189
1068.55	P55263;A0A5K1VW54;A0A5F9ZH31	P55263	ADK	Adenosine kinase	2	52.591	40679	34893	5785.6	34893	8445.8
2426.12	P55263;A0A5F9ZHJ1;A0A140VJE0;A0A5K1VW54;Q86U79;A0A5K1VW94	P55263	ADK	Adenosine kinase	2	25.511	72396	47990	24406	47990	35627
1257.61	Q16186;A0A087WX59	Q16186	ADRM1	Proteasomal ubiquitin receptor ADRM1	2	67.881	18316	12943	5372.8	12943	7843.2
1832.95	P30520;A0A024R5Q7	P30520	ADSS	Adenylosuccinate synthetase isozyme 2	3	37.504	56706	34115	22592	34115	32979
2082.06	A0A7P0T984;A0A1B0GWA2;A0A7P0TAL3;A0A2R8YEL0;O00116;A0A7P0T8Q7;A0A7P0TA54;Q53SG6;A0A7P0T9C9;B8ZZ81;A0A7P0T857	A0A7P0T984	AGPS	Alkyldihydroxyacetonephosphate synthase, peroxisomal	2	105.79	92739	67714	25024	67714	36530
2394.17	A0A7P0T984;A0A1B0GWA2;A0A7P0TAL3;A0A2R8YEL0;O00116;B7Z3Q4;A0A7P0TAU9;A0A7P0T8Q7;A0A7P0TA54;B7ZAC5;Q53SG6;A0A7P0T9C9	A0A7P0T984	AGPS	Alkyldihydroxyacetonephosphate synthase, peroxisomal	3	11.363	62251	34843	27408	34843	40010
2251.12	P23526;A0A384MTQ3	P23526	AHCY	Adenosylhomocysteinase	3	43.904	313170	239170	74001	239170	108030
1068.59	Q2NKW8;H0Y8B3;Q6ZNS6;A0A024R0A8;V5YQL4;O43865;Q96HN2;C9K0S0	Q2NKW8	AHCYL1;AHCYL2;FGFR2-AHCYL1	Adenosylhomocysteinase;Putative adenosylhomocysteinase 2;Putative adenosylhomocysteinase 3	2	126.29	154970	96386	58589	96386	85527
1608.77	Q09666;B4DTV0	Q09666	AHNAK	Neuroblast differentiation-associated protein AHNAK	2	42.941	63930	3922.3	60007	3922.3	87598
1336.52	B7Z556;B7Z8Q2;P02765	B7Z556	AHSG	Alpha-2-HS-glycoprotein;Alpha-2-HS-glycoprotein chain A;Alpha-2-HS-glycoprotein chain B	2	241.63	1030900	708380	322480	708380	470760
1464.62	B7Z556;B7Z8Q2;P02765	B7Z556	AHSG	Alpha-2-HS-glycoprotein;Alpha-2-HS-glycoprotein chain A;Alpha-2-HS-glycoprotein chain B	2;3	219.89	3193700	914780	2278900	914780	3326800
1443.8	O95831;A0A6Q8PFE1;A0A6Q8PG15;A0A6Q8PHJ9;A0A7I2PK44;A0A6Q8PHC0;A0A6Q8PFS4;A0A6Q8PFM5;A0A6Q8PFQ8;A0A6Q8PFA7;A0A7I2RLJ8;A0A6Q8PFW2	O95831	AIFM1	Apoptosis-inducing factor 1, mitochondrial	2	43.306	44770	44770	0	44770	0
1482.66	O95831;A0A6Q8PFE1;A0A6Q8PG15;A0A6Q8PHJ9;A0A7I2PK44;A0A6Q8PHC0;A0A6Q8PFM5;E9PMA0;A0A140VK04;A0A6Q8PHJ4	O95831	AIFM1	Apoptosis-inducing factor 1, mitochondrial	2	78.157	101450	90160	11290	90160	16481
2138.22	A8MU58;B2R7M3;Q13155	A8MU58	AIMP2	Aminoacyl tRNA synthase complex-interacting multifunctional protein 2	2;3	129.53	194240	181600	12641	181600	18453
2075.13	Q7Z4Y4;Q9UIJ7;Q7Z531;B3KWD9	Q7Z4Y4	AK3	GTP:AMP phosphotransferase AK3, mitochondrial	2	78.888	20149	5684.4	14464	5684.4	21115
1841.91	Q02952;Q5CZB5	Q02952	AKAP12;DKFZp686M0430	A-kinase anchor protein 12	3	66.509	85824	32942	52882	32942	77197
2127.1	C9JVY5;B4E2K2;Q9Y2D5	C9JVY5	AKAP2	A-kinase anchor protein 2	3	89.636	72086	45818	26267	45818	38345
1082.43	P15121	P15121	AKR1B1	Aldose reductase	2	58.687	55830	0	55830	0	81501
1283.61	B3KVH4;B0LPE5;A0A804HJM6;P31749	B3KVH4	AKT1	RAC-alpha serine/threonine-protein kinase	2	68.49	77879	0	77879	0	113690
1194.58	H0YA55;B4DPR2;F6KPG5;A0A0C4DGB6;A8K9P0;B4DPP6;P02768;D6RHD5;B7WNR0;B2RBS8;Q56G89	H0YA55	ALB	Serum albumin	2	67.881	24181	15550	8630.8	15550	12599
1137.49	H0YA55;B4DPR2;F6KPG5;A0A0C4DGB6;A8K9P0;B4DPP6;P02768;D6RHD5;B7WNR0;B2RBS8;C9JKR2;A0A087WWT3	H0YA55	ALB	Serum albumin	2	203.07	229580	2845.1	226740	2845.1	330990
1622.78	H0YA55;B4DPR2;F6KPG5;A0A0C4DGB6;A8K9P0;B4DPP6;P02768;D6RHD5;B7WNR0;C9JKR2;Q56G89	H0YA55	ALB	Serum albumin	2	44.82	19138	0	19138	0	27937
1367.79	Q8IZ83;B4DVV1;F5H4B6;B4DQ15	Q8IZ83	ALDH16A1	Aldehyde dehydrogenase family 16 member A1	2	79.311	56330	40349	15981	40349	23329
1743.93	P54886	P54886	ALDH18A1	Delta-1-pyrroline-5-carboxylate synthase;Glutamate 5-kinase;Gamma-glutamyl phosphate reductase	3	51.569	22383	18025	4358.1	18025	6361.9
2029.97	P54886	P54886	ALDH18A1	Delta-1-pyrroline-5-carboxylate synthase;Glutamate 5-kinase;Gamma-glutamyl phosphate reductase	3	91.939	64162	43668	20494	43668	29917
3063.57	P30837;A0A384MTJ7	P30837	ALDH1B1	Aldehyde dehydrogenase X, mitochondrial	3	30.062	328530	96276	232250	96276	339040
1131.58	Q53FB6;A0A384NPN7;P05091;F8VP50	Q53FB6	ALDH2	Aldehyde dehydrogenase, mitochondrial	2	81.642	42575	18562	24013	18562	35054
3018.51	Q53FB6;A0A384NPN7;P05091;B4YAH7;F8VP50	Q53FB6	ALDH2	Aldehyde dehydrogenase, mitochondrial	3	72.438	224380	150100	74278	150100	108430
1553.88	H0Y564;Q9H1A4	H0Y564	ANAPC1	Anaphase-promoting complex subunit 1	2	74.849	17739	17739	0	17739	0
1704.95	D6RFM7;D6RAP6;Q9UJX5	D6RFM7	ANAPC4	Anaphase-promoting complex subunit 4	2	148.69	50767	39578	11189	39578	16334
1610.94	B3KMP2;Q4KMX6;A5D8X2;Q9UJX3;Q2M2R1;A8KAQ7	B3KMP2	ANAPC7	Anaphase-promoting complex subunit 7	2	106.11	60670	35362	25308	35362	36944
1709.86	B3KMP2;Q4KMX6;A5D8X2;Q9UJX3	B3KMP2	ANAPC7	Anaphase-promoting complex subunit 7	2	80.815	21718	13152	8566.2	13152	12505
1466.73	H0YN26;Q6PKH8;Q08AJ6;A0A384P5U2;P39687;Q3KPI8	H0YN26	ANP32A	Acidic leucine-rich nuclear phosphoprotein 32 family member A	2	119.52	111320	68336	42980	68336	62742
1611.84	Q59E93;P15144;B4DV63;B4DP96;B4DPH5;B4DP01	Q59E93	ANPEP	Aminopeptidase N	3	72.327	49728	33230	16498	33230	24083
1120.6	Q59E93;P15144;B4DV63;B4DP96;B4DPH5;B4DP01	Q59E93	ANPEP	Aminopeptidase N	2	58.426	45134	6124.9	39009	6124.9	56946
1775.93	P04083;Q5TZZ9;A0A4D5RAB7;A0A4D5RAJ5;A0A4D5RA86;A0A4D5RAG0;A0A4D5RAI5;A0A4D5RAA5;A0A4D5RAD4;Q5T3N1;A0A4D5RAH1;A0A4D5RA95;Q5T3N0;A0A4D5RBL6;A0A4D5RBR8	P04083	ANXA1	Annexin A1;Annexin	2	124.24	195790	97973	97814	97973	142790
1904.03	P04083;Q5TZZ9;A0A4D5RAB7;A0A4D5RAJ5;A0A4D5RA86;A0A4D5RAG0;A0A4D5RAI5;A0A4D5RAD4;Q5T3N1;A0A4D5RAH1;A0A4D5RA95;Q5T3N0;A0A4D5RBL6;A0A4D5RBR8	P04083	ANXA1	Annexin A1;Annexin	2;3	176.58	1871000	904910	966050	904910	1410200
1604.95	P04083;Q5TZZ9;A0A4D5RAB7;A0A4D5RAJ5;A0A4D5RAG0;A0A4D5RAI5;A0A4D5RAD4;Q5T3N1;A0A4D5RAH1;A0A4D5RA95;Q5T3N0	P04083	ANXA1	Annexin A1;Annexin	2;3	128.57	1227700	899420	328260	899420	479190
1355.65	P04083;Q5TZZ9;A0A4D5RAB7;A0A4D5RAJ5;A0A4D5RA86;A0A4D5RAA5;A0A4D5RAA2;A0A4D5RAH8;A0A4D5RAU4;B4DL19;A0A4D5RAT3	P04083	ANXA1	Annexin A1;Annexin	2	153.25	186380	108520	77863	108520	113660
1907.87	P07355;A0A024R5Z7;V9HW65;H0YMW4;H0YN42;H0YMU9;H0YMD0;H0YM50;H0YL33;B3KRQ1;H0YNP5;H0YN28;H0YNA0	P07355	ANXA2;HEL-S-270	Annexin A2;Annexin	2	126.32	194500	94107	100390	94107	146550
1352.66	P07355;A0A024R5Z7;V9HW65;H0YMW4;H0YN42;H0YMU9;H0YMD0;H0YM50;H0YKS4;H0YNB8;A6NMY6;H0YL33;B3KRQ1;H0YNP5;H0YN28;H0YNA0	P07355	ANXA2;HEL-S-270;ANXA2P2	Annexin A2;Annexin;Putative annexin A2-like protein	2	167.06	352270	134310	217970	134310	318180
924.493	P12429;D6RFG5;D6RCA8;D6RAZ8	P12429	ANXA3	Annexin A3;Annexin	2	113.1	238430	138740	99681	138740	145510
1479.7	A0A0S2Z2Z6;P08133;A0A0S2Z377;B7Z582;A8K3Q7;Q6ZP35;E7EMC6;E5RK69	A0A0S2Z2Z6	ANXA6	Annexin A6;Annexin	2;3	117.21	438940	221150	217790	221150	317930
1744.83	A0A0S2Z2Z6;P08133;A0A0S2Z377;B7Z582;A8K3Q7;E5RJF5;E5RK63;A0A0S2Z301	A0A0S2Z2Z6	ANXA6	Annexin A6;Annexin	2	248.91	491120	295210	195900	295210	285980
1477.8	A0A0S2Z2Z6;P08133;A0A0S2Z377;A8K3Q7;E5RJF5;E5RK63;A0A0S2Z301;E5RFF0;E5RIU8;E5RJR0;E5RI05	A0A0S2Z2Z6	ANXA6	Annexin A6;Annexin	2	62.705	32427	0	32427	0	47337
1129.63	A0A0S2Z2Z6;P08133;A0A0S2Z377;A8K3Q7;Q6ZP35;E7EMC6;E5RK69;E5RJF5;E5RK63;A0A0S2Z301;E5RFF0;E5RIU8;E5RJR0;E5RI05	A0A0S2Z2Z6	ANXA6	Annexin A6;Annexin	2	98.009	185800	91084	94713	91084	138260
1108.62	B4DDL1;B4DS96;Q8IY97;A0A140VJE7;B3KXW5;O43747;H3BR36;H3BUN9;H3BNR4	B4DDL1	AP1G1	AP-1 complex subunit gamma-1	2	65.313	20544	3115.2	17428	3115.2	25442
1256.71	O95782;Q8N9K4	O95782	AP2A1	AP-2 complex subunit alpha-1	2	72.042	562860	270370	292490	270370	426980
1470.71	O95782;A0A8I5KYZ9;B4DXJ6;A0A0G2JS82;B7Z5S9;O94973;A0A0G2JQM1;A0A8I5KPP9;Q8N2F8	A0A0G2JS82	AP2A1;AP2A2	AP-2 complex subunit alpha-1;AP-2 complex subunit alpha-2	2;3	112.8	89765	18681	71084	18681	103770
1559.78	O00203;A0A8Q3SHR2;A0A8Q3SHS3;A0A8Q3WKK0;A0A8Q3WKJ9;A0A8Q3SHW6;A0A8Q3SIS1;A0A0S2Z5J4;A0A8Q3WKN2;A0A8Q3SI03;A0A8Q3WL34;A0A8Q3SIM7;A0A8Q3SHP3;A0A0S2Z4Z4;A0A8Q3WKF8;A0A8Q3SHU2;A0A8Q3WKI5;Q3MNE1;B4E0B2	O00203	AP3B1	AP-3 complex subunit beta-1	2	130.79	82224	31163	51061	31163	74539
2200.08	O00203;A0A8Q3SHR2;A0A8Q3SHS3;A0A8Q3WKK0;A0A8Q3WKJ9;A0A8Q3SHW6;A0A8Q3SIS1;A0A0S2Z5J4;A8K586;A0A8Q3WKN2;A0A8Q3SI03;A0A8Q3WL34;A0A8Q3SIM7;A0A8Q3SHP3;A0A0S2Z4Z4;A0A8Q3WKF8;A0A8Q3SHU2;A0A8Q3WKI5;Q3MNE1;B4E0B2	O00203	AP3B1	AP-3 complex subunit beta-1;AP-3 complex subunit beta	2	45.826	22807	0	22807	0	33293
2251.17	Q6PK82;A0A8V8TQW4;O14617	Q6PK82	AP3D1	AP-3 complex subunit delta-1	2	68.127	83756	0	83756	0	122270
901.414	C9JIF9;P13798;C9JLK2;H7C393;H7C1U0	C9JIF9	APEH	Acylamino-acid-releasing enzyme	2	85.716	47676	47676	0	47676	0
1785.81	Q5TZP7;P27695;G3V3M6;G3V3C7;G3V5Q1;G3V5D9;A0A0C4DGK8;G3V5M0;G3V359;G3V3Y6	Q5TZP7	APEX1	DNA-(apurinic or apyrimidinic site) lyase;DNA-(apurinic or apyrimidinic site) lyase, mitochondrial	2	56.938	36725	35757	968.07	35757	1413.2
1756.94	B4E1T5;J3KQL8;Q9BQE5	B4E1T5	APOL2	Apolipoprotein L2	2	70.195	33388	32225	1163.4	32225	1698.3
1443.77	P07741;H3BQF1;H3BQZ9;H3BQB1;H3BSW3	P07741	APRT	Adenine phosphoribosyltransferase	2	50.116	39505	0	39505	0	57670
1557.78	Q96P48	Q96P48	ARAP1	Arf-GAP with Rho-GAP domain, ANK repeat and PH domain-containing protein 1	2	128.97	42225	26681	15543	26681	22690
1088.62	P61204;A0A8V8TQC0;P84077;A0A8V8TNZ5;F5H423;A0A8V8TNZ0;A0A8V8TQP8;B4DEB9;B4E190;A4D0Z3;C9J1Z8;B4DLJ3;P84085	P61204	ARF3;ARF1;ARF5	ADP-ribosylation factor 3;ADP-ribosylation factor 1;ADP-ribosylation factor 5	2	113.7	483160	223130	260030	223130	379580
1102.64	C9JPM4;P18085;C9JAK5;U3KQF2	C9JPM4	ARF4	ADP-ribosylation factor 4	2	77.072	162310	160950	1361.3	160950	1987.3
2063.06	E5RHT6;E5RHC5;F8W1U7;Q53F62;Q8N6T3	E5RHT6	ARFGAP1	ADP-ribosylation factor GTPase-activating protein 1	3	64.21	77895	50991	26905	50991	39275
1588.85	Q8N6H7;E9PN48;G5E9L0;A0A0D9SF70;E9PQP3;E9PMR9;B3KV00;E9PIY6;E9PM18;E9PK28;E9PJT7;E9PMU9;E9PNY8;E9PM63;B7Z6H9	Q8N6H7	ARFGAP2	ADP-ribosylation factor GTPase-activating protein 2	2	79.235	46304	0	46304	0	67594
2061.02	A9UK01;Q8N392	A9UK01	ARHGAP18	Rho GTPase-activating protein 18	2	70.598	73065	73065	0	73065	0
1515.74	M0QZR4;A0A9L9PYI1;A0A8V8TP90;A0A8V8TMH9;Q92888;A0A8V8TMG9;Q8NF33	M0QZR4	ARHGEF1;FLJ00369	Rho guanine nucleotide exchange factor 1	2	69.276	36632	35416	1216.5	35416	1775.9
1311.55	B4DZZ0;B3KQB4;O75915;F8WF90;C9JQU6;F8WF33;B4DWQ6	B4DZZ0	ARL6IP5	PRA1 family protein 3	2	83.358	57902	20552	37350	20552	54523
2122.13	Q9H993	Q9H993	ARMT1	Protein-glutamate O-methyltransferase	2	58.794	40953	16806	24147	16806	35249
1627.78	A0A1W2PNV4;C9JEY1;C9K057;A4D275;O15143	C9JEY1	ARPC1B	Actin-related protein 2/3 complex subunit 1B	2	232.35	430320	268120	162190	268120	236770
2057.98	C9JEY1;C9K057;A4D275;O15143;C9JTT6;C9JBJ7;F8VXW2;C9JM51	C9JEY1	ARPC1B	Actin-related protein 2/3 complex subunit 1B	3	102.03	196700	196700	0	196700	0
1449.75	Q53R19;O15144;H7C3F9;Q9BXV5	Q53R19	ARPC2	Actin-related protein 2/3 complex subunit 2	3	139.78	84298	52715	31583	52715	46104
1342.7	Q53R19;O15144;H7C3F9	Q53R19	ARPC2	Actin-related protein 2/3 complex subunit 2	2	159.93	134250	85339	48915	85339	71406
2183.09	Q53R19;O15144;H7C3F9	Q53R19	ARPC2	Actin-related protein 2/3 complex subunit 2	2	137.89	575430	412540	162900	412540	237800
1087.55	Q53R19;O15144;H7C3F9	Q53R19	ARPC2	Actin-related protein 2/3 complex subunit 2	2	75.243	53389	2945.4	50443	2945.4	73637
1590.75	Q2LE71;B2R4D5;O15145;F8VR50;C9JZD1;B4DM63	Q2LE71	ARPC3	Actin-related protein 2/3 complex subunit 3	2	92.445	55154	41768	13386	41768	19540
1008.54	F8WCF6;P59998;F8WDD7;A0A0A6YYG9;R4GN08	F8WCF6	ARPC4-TTLL3;ARPC4	Actin-related protein 2/3 complex subunit 4	2	113.14	258300	149110	109190	149110	159400
2135.07	F8WCF6;P59998;F8WDD7;A0A0A6YYG9;F8WE39;Q9H7Z5;H7C0A3;F8WDW3	F8WCF6	ARPC4-TTLL3;ARPC4	Actin-related protein 2/3 complex subunit 4	2	119.55	228450	1177.9	227270	1177.9	331760
2683.33	Q9H1I8;B1AH59	Q9H1I8	ASCC2	Activating signal cointegrator 1 complex subunit 2	3	36.053	6346.6	6346.6	0	6346.6	0
1086.57	Q8N3C0	Q8N3C0	ASCC3	Activating signal cointegrator 1 complex subunit 3	2	56.014	27146	19027	8118.6	19027	11851
1756.74	B4DRF1;B3KM43;O95671;B4DN81	B4DRF1	ASMTL	N-acetylserotonin O-methyltransferase-like protein	2	69.201	60123	30219	29904	30219	43653
2518.43	B4DRF1;B3KM43;O95671	B4DRF1	ASMTL	N-acetylserotonin O-methyltransferase-like protein	3	41.186	28002	22436	5566.4	22436	8125.8
1485.77	Q5T6L4;A8KAP9;P00966;B4E395	Q5T6L4	ASS;ASS1	Argininosuccinate synthase	2	72.846	14036	14036	0	14036	0
2353.13	Q5T6L4;A8KAP9;P00966;B4E395	Q5T6L4	ASS;ASS1	Argininosuccinate synthase	3	27.94	11599	11599	0	11599	0
1348.78	F5H6I7;B4DXC4;Q6DD88;F5GWF8	F5H6I7	ATL3	Atlastin-3	2	133.76	51139	29901	21237	29901	31002
1445.79	F5H6I7;B4DXC4;Q6DD88;F5GWF8	F5H6I7	ATL3	Atlastin-3	2	75.474	67408	65111	2297.1	65111	3353.3
1246.55	F5H6I7;B4DXC4;Q6DD88;F5GWF8	F5H6I7	ATL3	Atlastin-3	2	47.334	9519.6	9519.6	0	9519.6	0
3050.59	Q9HD20;Q8NC73	Q9HD20	ATP13A1	Manganese-transporting ATPase 13A1	3	12.066	20895	20895	0	20895	0
1583.87	P05023;B7Z3V1	P05023	ATP1A1	Sodium/potassium-transporting ATPase subunit alpha-1	2	110.52	71288	40373	30914	40373	45129
1663.81	P05023;A0A2H4Y9T5	P05023	ATP1A1	Sodium/potassium-transporting ATPase subunit alpha-1	3	77.696	132020	79065	52951	79065	77298
1084.53	P05023;B7Z3V1;A0A0S2Z3W6;B3KRI1;B7Z1N5;B1AKY9;B2RAQ4;P50993;B4DIQ8;B3KX35;Q58I23;H0Y7C1;B3KW93	P05023	ATP1A1;ATP1A2	Sodium/potassium-transporting ATPase subunit alpha-1;Sodium/potassium-transporting ATPase subunit alpha-2	2	110.22	49793	2170.2	47622	2170.2	69519
1379.7	A0A0S2Z3L2;P16615;H7C5W9	A0A0S2Z3L2	ATP2A2	Sarcoplasmic/endoplasmic reticulum calcium ATPase 2	2	83.438	46481	46481	0	46481	0
1535.8	A0A0S2Z3L2;P16615;H7C5W9	A0A0S2Z3L2	ATP2A2	Sarcoplasmic/endoplasmic reticulum calcium ATPase 2	3	23.836	31410	24550	6859.9	24550	10014
1538.82	A0A0S2Z3L2;P16615	A0A0S2Z3L2	ATP2A2	Sarcoplasmic/endoplasmic reticulum calcium ATPase 2	2	35.45	34029	0	34029	0	49676
2190.19	A0A0S2Z3L2;P16615	A0A0S2Z3L2	ATP2A2	Sarcoplasmic/endoplasmic reticulum calcium ATPase 2	2;3	37.774	108470	51323	57147	51323	83422
1120.58	O75947;F5H608;A0PJH2	O75947	ATP5H	ATP synthase subunit d, mitochondrial	2	56.378	36438	16703	19736	16703	28810
1427.68	C9JJT5;C9JU26;G3V325;B4DJ38;P56134;Q53FE1	C9JJT5	ATP5J2-PTCD1;ATP5J2	ATP synthase subunit f, mitochondrial	2	260.28	802500	335110	467390	335110	682290
1162.55	P38606;B7Z2V6;A0A994J477	P38606	ATP6V1A	V-type proton ATPase catalytic subunit A	2	74.424	47438	21290	26148	21290	38170
2352.21	A0A140VK65;P21281;B4DFM5;B4DQI9;H0YC45	A0A140VK65	ATP6V1B2	V-type proton ATPase subunit B, brain isoform	2	94.63	113280	107150	6127.9	107150	8945.4
1585.83	C9J8H1;Q53Y06;P36543	C9J8H1	ATP6V1E1	V-type proton ATPase subunit E 1	2	59.77	192320	101190	91140	101190	133040
1358.69	C9J8H1;Q53Y06;P36543	C9J8H1	ATP6V1E1	V-type proton ATPase subunit E 1	2	120.65	22067	14894	7172.2	14894	10470
2829.38	O75348	O75348	ATP6V1G1	V-type proton ATPase subunit G 1	3	69.369	79691	55715	23976	55715	35000
1627.85	O75348;A0A7I2V2N1;A0A7I2YQH3;A0A7I2V4K4;A0A7I2V3Q6;A0A7I2V375;F2Z307;O95670	O75348	ATP6V1G1;ATP6V1G2-DDX39B;ATP6V1G2	V-type proton ATPase subunit G 1;V-type proton ATPase subunit G 2	2	191.95	268070	153960	114110	153960	166570
2306.12	A0A1W2PQD2;Q7Z524;Q9UBB4	A0A1W2PQD2	ATXN10	Ataxin-10	2	80.026	91409	62079	29330	62079	42816
2202.02	B4E0X1;P61769;H0YLF3;F5H6I0;A6XND9;A6XMH4	B4E0X1	B2M	Beta-2-microglobulin;Beta-2-microglobulin;Beta-2-microglobulin form pI 5.3	2	72.327	20130	20130	0	20130	0
1348.81	O75531;B2R4V4	O75531	BANF1	Barrier-to-autointegration factor;Barrier-to-autointegration factor, N-terminally processed	2	121.67	173090	96774	76318	96774	111410
2399.24	O75531	O75531	BANF1	Barrier-to-autointegration factor;Barrier-to-autointegration factor, N-terminally processed	3	45.587	54121	20757	33364	20757	48704
2635.22	P80723	P80723	BASP1	Brain acid soluble protein 1	3	56.064	152980	96685	56294	96685	82177
1288.58	P80723;U3KQP0	P80723	BASP1	Brain acid soluble protein 1	2	90.306	98663	97692	971.21	97692	1417.8
1329.64	P80723	P80723	BASP1	Brain acid soluble protein 1	2	74.524	30378	29459	919.53	29459	1342.3
2297.13	P80723	P80723	BASP1	Brain acid soluble protein 1	3	70.831	407240	180570	226670	180570	330880
2762.37	P80723	P80723	BASP1	Brain acid soluble protein 1	3	31.344	78554	44625	33929	44625	49529
1443.73	Q53HE3;B2R7W3;O75934	Q53HE3	BCAS2	Pre-mRNA-splicing factor SPF27	2	112.93	196730	110860	85875	110860	125360
2372.27	F5H2F2;A0A087WYF2;P54687	F5H2F2	BCAT1	Branched-chain-amino-acid aminotransferase, cytosolic	3	120.75	121010	84506	36506	84506	53291
2473.35	B4E318;B4DUS0;Q9P287	B4E318	BCCIP	BRCA2 and CDKN1A-interacting protein	3	36.136	302610	196070	106550	196070	155530
2357.12	F8WEX7;F8WF14;A0A024CIM4;P06276	F8WEX7	BCHE	Carboxylic ester hydrolase;Cholinesterase	2	45.17	12727	10413	2314.5	10413	3378.7
1895.94	B7ZB80;B4E2N3;A0A140VKB3;A0A0K2GN21;P21953	B7ZB80	BCKDHB	2-oxoisovalerate dehydrogenase subunit beta, mitochondrial	2	57.042	5408	5408	0	5408	0
2165.13	Q53EX1;A0A024R445;Q9Y276;C9JAS4;A0A2R8Y7T3;C9J8G3;Q53RT4;A8JZZ8;C9J4Q9;A0A0S2Z3G6	Q53EX1	BCS1L	Mitochondrial chaperone BCS1	2	43.727	16090	16090	0	16090	0
1816.92	B2ZP79;B1PL87;A8ASI8;B3KT21;P55957	B2ZP79	BID	BH3-interacting domain death agonist;BH3-interacting domain death agonist p15;BH3-interacting domain death agonist p13;BH3-interacting domain death agonist p11	2;3	66.664	191490	115520	75971	115520	110900
2812.42	Q6DKJ9;Q4G0D9;B4DEN9;B2RDN4;A8K3R2;Q14137	Q6DKJ9	BOP1	Ribosome biogenesis protein BOP1	3	86.997	33034	28878	4156.4	28878	6067.5
1356.76	E9PQS1;A0A087WT99;A0A024R3B0;A8K718;A0A1W2PRB8;Q9H0W9;E9PJU8	E9PQS1	C11orf54	Ester hydrolase C11orf54	2	62.271	36075	0	36075	0	52662
2078.95	Q9BSF4	Q9BSF4	C19orf52	Uncharacterized protein C19orf52	3	12.683	15593	11524	4068.7	11524	5939.5
1924.06	K7EML3;Q9NUL5	K7EML3	C19orf66	UPF0515 protein C19orf66	2	146.34	47203	45148	2055.3	45148	3000.4
1833.93	Q9NWV4	Q9NWV4	C1orf123	UPF0587 protein C1orf123	2	80.379	37770	14468	23302	14468	34015
1282.64	A8K651;Q07021	A8K651	C1QBP	Complement component 1 Q subcomponent-binding protein, mitochondrial	2	101.82	262620	98572	164050	98572	239480
1696.83	A8K651;Q07021	A8K651	C1QBP	Complement component 1 Q subcomponent-binding protein, mitochondrial	2;3	108.5	1426000	700890	725080	700890	1058500
1366.71	A0A140TA49;A0A140TA44;A0A140TA32;A0A0G2JPR0;P0C0L4;A0A8V8TLP6;Q9UNU2	A0A140TA49	C4A;C4B	Complement C4-A;Complement C4 beta chain;Complement C4-A alpha chain;C4a anaphylatoxin;C4b-A;C4d-A;Complement C4 gamma chain	2	64.064	108160	108160	0	108160	0
1301.71	Q9Y376;Q7Z4X0	Q9Y376	CAB39	Calcium-binding protein 39	2	95.311	124610	63734	60880	63734	88872
1241.7	F8VPD4;P27708;Q53SZ4;G1UI39	F8VPD4	CAD	CAD protein;Glutamine-dependent carbamoyl-phosphate synthase;Aspartate carbamoyltransferase;Dihydroorotase	2	90.263	79058	79058	0	79058	0
2489.07	P0DP25;P0DP24;P0DP23;B4DJ51;B2RDW0;E7EMB3;Q96HY3;A8K1M2;M0QZ52	P0DP25	CALM3;CALM2		2	88.421	60701	27032	33669	27032	49150
1843.88	P0DP25;P0DP24;P0DP23;B4DJ51;B2RDW0;E7EMB3;Q9BRL5;A8K1M2;M0QZ52;F8WBR5;G3V479	P0DP25	CALM3;CALM2;CALM1		2;3	131.06	241790	130770	111010	130770	162060
1663.85	Q6IAW5;B3KQF5;O43852	Q6IAW5	CALU	Calumenin	2	117.21	94618	62413	32204	62413	47012
1886.84	Q6IAW5;B3KQF5;O43852;B3KNG6;H0Y875;B3KQK3	Q6IAW5	CALU	Calumenin	2	108.91	100490	61463	39023	61463	56965
1919	B0YIY3;B5BU41;Q14012	B0YIY3	CAMK1	Calcium/calmodulin-dependent protein kinase type 1	2	84.58	48575	0	48575	0	70909
1375.75	A8K8U1;Q86VP6;A0A0C4DGH5;H0YH27	A8K8U1	CAND1	Cullin-associated NEDD8-dissociated protein 1	2	112.93	286990	178740	108250	178740	158020
1082.67	A8K8U1;Q86VP6;A0A0C4DGH5	A8K8U1	CAND1	Cullin-associated NEDD8-dissociated protein 1	2	69.915	69165	30815	38350	30815	55984
1431.74	A8K8U1;Q86VP6	A8K8U1	CAND1	Cullin-associated NEDD8-dissociated protein 1	2	189.56	181470	100940	80528	100940	117550
1769.92	A8K8U1;Q86VP6;A0A0C4DGH5;B3KMG3	A8K8U1	CAND1	Cullin-associated NEDD8-dissociated protein 1	2	119.52	598860	325530	273330	325530	399000
961.546	P27824;A0A7P0TAE9;A0A7P0T840;A0A7P0TB65;A0A7P0T937;A0A7P0Z4D6;A0A7P0T8G1;A0A7P0T9L0;A0A7P0Z484;D6RGY2;A0A7P0TAR9;A0A7P0Z4H2;Q6ZP56;A0A7P0TAN9;A0A7P0T8N1;D6RAU8;D6RFL1	P27824	CANX	Calnexin	2	69.915	91072	57636	33436	57636	48809
1347.65	P27824;A0A7P0TAE9;A0A7P0T840;A0A7P0TB65;A0A7P0T937;A0A7P0Z4D6;A0A7P0T8G1;A0A7P0T9L0;A0A7P0Z484;A0A7P0TAR9;A0A7P0Z4H2;A0A7P0TAN9;Q16094;A0A7P0T8N1;D6RAU8;D6RAQ8	P27824	CANX	Calnexin	2	71.219	102250	84780	17466	84780	25496
1769.83	P27824;A0A7P0TAE9;A0A7P0T840;A0A7P0TB65;A0A7P0T937;A0A7P0Z4D6;A0A7P0T8G1;A0A7P0T9L0;A0A7P0Z484;A0A7P0TAR9;A0A7P0Z4H2;A0A7P0TAN9;Q16094;A0A7P0T8N1;D6RAU8;D6RAQ8;D6RD16	P27824	CANX	Calnexin	2	82.437	723450	363410	360030	363410	525570
2446.12	P27824;A0A7P0TAE9;A0A7P0T840;A0A7P0TB65;A0A7P0T937;A0A7P0Z4D6;A0A7P0T8G1;A0A7P0T9L0;A0A7P0Z484;D6RGY2;A0A7P0TAR9	P27824	CANX	Calnexin	3	53.363	85116	71502	13614	71502	19873
1891.82	P27824;A0A7P0TAE9;A0A7P0T840;A0A7P0TB65;A0A7P0Z484;D6RGY2	P27824	CANX	Calnexin	3	198.1	99467	59191	40276	59191	58795
2350.22	D3DPU2;B4DI38;Q01518;B2RDY9;Q5T0R4;Q5T0R3;Q5T0R2;Q5T0R1;Q5T0R7;Q5T0R6;Q5T0R5	D3DPU2	CAP1	Adenylyl cyclase-associated protein;Adenylyl cyclase-associated protein 1	2;3	120.37	855670	504120	351550	504120	513190
1756.88	D3DPU2;B4DI38;Q01518;B4DNY3;B4DNW7;B2RDY9;Q5T0R4;Q5T0R3;Q5T0R2;Q5T0R1;Q5T0R7;Q5T0R6;Q5T0R5	D3DPU2	CAP1	Adenylyl cyclase-associated protein;Adenylyl cyclase-associated protein 1	2	229.4	107330	90275	17053	90275	24894
1697.9	B4DNA3;B4DUZ8;D3DPU2;B4DI38;Q01518;B4DNY3;B4DNW7;B2RDY9;Q5T0R4;Q5T0R3;Q5T0R2;Q5T0R1	D3DPU2	CAP1	Adenylyl cyclase-associated protein;Adenylyl cyclase-associated protein 1	2	142.71	68877	58806	10071	58806	14702
1259.71	B2RDI5;P07384;B4DWH5;E9PL37	B2RDI5	CAPN1	Calpain-1 catalytic subunit	2	74.849	144850	73323	71525	73323	104410
2463.2	Q59EF6;B2RCM3;P17655;B4DN77;C9JWY7	Q59EF6	CAPN2	Calpain-2 catalytic subunit	3	144.72	159570	140640	18925	140640	27627
1774.86	A0A3B3IRX8;B3KSR7;A0A140VKH4;Q59GM2;Q6ZRM8;E7EV01;O15484	A0A3B3IRX8	CAPN5	Calpain-5	2	22.142	8547.4	0	8547.4	0	12477
2906.45	K7EK20;K7EPK1;Q86X55	K7EK20	CARM1	Histone-arginine methyltransferase CARM1	3	42.17	67154	42323	24831	42323	36248
1664.74	Q59HE3;A0A6Q8PH20;A0A0C4DGB5;A0A1S5UZ18;A0A6Q8PGG5;B2RCJ7;A0A6Q8PFE5;E9PDE4;B7Z6N0;E7ES10;B7Z5T9;P20810;Q86YM9;A0A6Q8PG72;B7Z574;B7Z4U9;E9PCH5;H0Y7F0;E7EQA0;B7Z5T6;A0A6Q8PFL0;E7EQ12;Q6AZE3;A8K8C4;A0A0C4DGD1	Q59HE3	CAST	Calpastatin	2	67.838	41013	36840	4173.2	36840	6092
1527.81	A0A384P5Q0;P04040;B4DWK8	A0A384P5Q0	CAT	Catalase	2	159.12	102740	65234	37508	65234	54754
1737.94	A0A384NL53;P16152	A0A384NL53	CBR1	Carbonyl reductase [NADPH] 1	2	141.44	617800	339030	278760	339030	406940
1523.74	A4D177;Q13185;V9HWG0;Q6I9T7;P45973	A4D177	CBX3;HEL25;CBX5	Chromobox protein homolog 3;Chromobox protein homolog 5	2	58.476	26111	26111	0	26111	0
1770.95	A0A0C4DGG8;Q8IX12;H0YFJ7	A0A0C4DGG8	CCAR1	Cell division cycle and apoptosis regulator protein 1	2	104.04	48789	25577	23213	25577	33885
1427.74	B7ZAR0;B4DPB6;O60826;B4DLA4	B7ZAR0	CCDC22	Coiled-coil domain-containing protein 22	2	88.24	64519	40352	24167	40352	35278
2195.02	Q4VC31	Q4VC31	CCDC58	Coiled-coil domain-containing protein 58	2	63.025	61219	47040	14179	47040	20698
1010.51	Q05CP8;Q16204	Q05CP8	CCDC6	Coiled-coil domain-containing protein 6	2	90.761	49618	25442	24176	25442	35292
2098	Q05CP8;Q16204	Q05CP8	CCDC6	Coiled-coil domain-containing protein 6	2	16.102	10780	0	10780	0	15736
3029.54	B7Z9L0;B7Z2Z8;P50991;A8K3C3;B7Z2F4	B7Z9L0	CCT4	T-complex protein 1 subunit delta	3	53.21	71613	71613	0	71613	0
1549.88	B7Z9L0;B7Z2Z8;P50991;A8K3C3;B7Z2F4	B7Z9L0	CCT4	T-complex protein 1 subunit delta	2	126.21	819040	466860	352180	466860	514110
2620.29	B7Z9L0;B7Z2Z8;P50991	B7Z9L0	CCT4	T-complex protein 1 subunit delta	2	23.876	39764	39764	0	39764	0
1455.77	B7Z9L0;B7Z2Z8;P50991;A8K3C3;B7Z2F4	B7Z9L0	CCT4	T-complex protein 1 subunit delta	2	233.14	1598300	1035500	562800	1035500	821570
2128.1	E7ENZ3;B4DZT5;V9HW37;P48643;B4DYC8;B4DXI1;D6RIZ7	E7ENZ3	CCT5;HEL-S-69	T-complex protein 1 subunit epsilon	2	62.398	48624	48624	0	48624	0
1767.03	B4DPJ8;Q59ET3;B2R9K8;P40227;A1JUI8;B4DN39	B4DPJ8	CCT6A	T-complex protein 1 subunit zeta	2	190.87	508820	276730	232090	276730	338800
2314.21	B4DPJ8;Q59ET3;B2R9K8;P40227;A1JUI8	B4DPJ8	CCT6A	T-complex protein 1 subunit zeta	3	41.188	47475	47475	0	47475	0
1044.52	Q6IBT3;Q53HV2;Q99832;B7Z7I4;B7Z1C9	Q6IBT3	CCT7	T-complex protein 1 subunit eta	2	74.269	178980	152720	26264	152720	38340
1145.59	P50990;Q7Z759;Q53HU0;H7C4C8	P50990	CCT8	T-complex protein 1 subunit theta	2	76.605	41985	0	41985	0	61290
1537.77	P50990;Q7Z759;Q53HU0;H7C2U0	P50990	CCT8	T-complex protein 1 subunit theta	2	66.953	47374	1813.3	45561	1813.3	66509
946.451	E9PRJ3;K4DIA7;E9PMR4;Q53FU5;A0A6M5CII8;A0A6M5CH24;A0A6M5CDG2;P48509	E9PRJ3	CD151	Tetraspanin;CD151 antigen	2	102.46	83791	63466	20325	63466	29670
1611.93	Q9Y5K6	Q9Y5K6	CD2AP	CD2-associated protein	2	130.99	30244	21216	9028.1	21216	13179
1740.02	Q9Y5K6	Q9Y5K6	CD2AP	CD2-associated protein	2	132.9	72931	46355	26576	46355	38796
2792.31	B4DPP0;A6NNI4;A0A2R8Y478;A0A7I2V3T0;A0A7I2V3T7;G8JLH6;A0A087WU13;F5GXT1;P21926	B4DPP0	CD9	Tetraspanin;CD9 antigen	3	110.48	198740	97719	101020	97719	147470
1810.02	I6L9I5;A0A024QZP7;P06493;E5RIU6;Q5H9N4	I6L9I5	CDC2;CDK1;DKFZp686L20222	Cyclin-dependent kinase 1	3	101.43	50230	32189	18041	32189	26337
1606.8	E7ESI2;B4DDL9;G3V5T9;P24941;K7EJ83;Q00526	E7ESI2	CDK2;CDK3	Cyclin-dependent kinase 2;Cyclin-dependent kinase 3	2	39.702	193500	109740	83752	109740	122260
1620.87	Q96JB5;J3QS62;J3QQY1;J3QL86	Q96JB5	CDK5RAP3	CDK5 regulatory subunit-associated protein 3	2	199.51	93917	60464	33453	60464	48835
1846.89	A0A8I5KX85;Q9UKY7	A0A8I5KX85	CDV3	Protein CDV3 homolog	3	91.939	42547	0	42547	0	62109
1980	B2R5U7;Q03701	B2R5U7	CEBPZ	CCAAT/enhancer-binding protein zeta	3	63.79	91504	54984	36520	54984	53312
1948.97	A6H8X9;B2RTS4;Q5SW79;Q6AZE1;B3KME6;H0Y2V6	A6H8X9	CEP170	Centrosomal protein of 170 kDa	2	97.268	32532	22550	9981.8	22550	14571
1655.84	Q9NZZ3	Q9NZZ3	CHMP5	Charged multivesicular body protein 5	2	84.999	38002	23583	14419	23583	21048
1081.58	Q07065;B3KVX6;Q8TB01;Q6NWZ1	Q07065	CKAP4	Cytoskeleton-associated protein 4	2	95.311	69496	6913.3	62583	6913.3	91357
1833.85	B7Z4E5;H0Y5T1;A0A8V8TRF6;A0A8V8TQK9;F8WA11;A0A8V8TLP7;Q7Z460;B7Z5R7;B7Z7Q8	B7Z4E5	CLASP1	CLIP-associating protein 1	2	38.1	13774	0	13774	0	20107
1795.75	B7Z4E5;H0Y5T1;A0A8V8TRF6;A0A8V8TQK9;F8WA11;A0A8V8TLP7;Q7Z460;B7Z5R7;B7Z4J0;B7Z7C4;Q68D09;B7Z2P0	B7Z4E5	CLASP1;DKFZp686D1968	CLIP-associating protein 1	2	95.345	9242.2	8212.5	1029.7	8212.5	1503.2
1648.87	B7Z4E5;H0Y5T1;A0A8V8TRF6;A0A8V8TQK9;F8WA11;A0A8V8TLP7;Q7Z460;B7Z5R7;B7Z7Q8;B7Z4J0;B7Z7C4;Q68D09;B7Z2P0	B7Z4E5	CLASP1;DKFZp686D1968	CLIP-associating protein 1	2	51.569	30155	0	30155	0	44020
1680.72	Q6FIC5;Q9Y696;B4DWC4;Q9NVF8	Q6FIC5	CLIC4	Chloride intracellular channel protein;Chloride intracellular channel protein 4	2	123.92	143430	83140	60292	83140	88014
1753.82	A0A0S2Z4Y4;A0A0S2Z5H3;Q14677;H0YD52	A0A0S2Z4Y4	CLINT1	Clathrin interactor 1	2;3	54.556	149160	82109	67054	82109	97885
1463.73	Q00610;K7EJJ5;A0A8V8TQ14;A0A087WVQ6;A0A8V8TR47;A0A8V8TRF0;A0A8V8TQK1;A0A8V8TRE8;A0A8V8TQK3;A0A8V8TQ18	Q00610	CLTC	Clathrin heavy chain 1;Clathrin heavy chain	2	63.212	74820	21796	53024	21796	77404
1619.83	Q00610;K7EJJ5;A0A8V8TQ14;A0A087WVQ6;A0A8V8TR47;A0A8V8TRF0;A0A8V8TQK1;A0A8V8TRE8;A0A8V8TQK3;A0A8V8TQ18	Q00610	CLTC	Clathrin heavy chain 1;Clathrin heavy chain	3	168.69	56188	55138	1050.3	55138	1533.2
3496.74	Q00610;K7EJJ5;A0A8V8TQ14;A0A087WVQ6;A0A8V8TR47;A0A8V8TRF0;A0A8V8TQK1;A0A8V8TRE8;A0A8V8TQK3;A0A8V8TQ18	Q00610	CLTC	Clathrin heavy chain 1;Clathrin heavy chain	4	48.801	59137	59137	0	59137	0
1873.92	Q00610;K7EJJ5;A0A8V8TQ14;A0A087WVQ6;A0A8V8TR47;A0A8V8TRF0;A0A8V8TQK1;A0A8V8TRE8;A0A8V8TQK3;A0A8V8TQ18;J3KRF5	Q00610	CLTC	Clathrin heavy chain 1;Clathrin heavy chain	2	69.641	29805	29805	0	29805	0
2003.02	Q00610;K7EJJ5;A0A8V8TQ14;A0A087WVQ6;A0A8V8TR47;A0A8V8TRF0;A0A8V8TQK1;A0A8V8TRE8;A0A8V8TQK3;A0A8V8TQ18;J3KRF5;P53675;J3KS13;A0A087WXH4;B7Z2Y4;B7Z1Z7;A0A087WV74	Q00610	CLTC;CLTCL1	Clathrin heavy chain 1;Clathrin heavy chain;Clathrin heavy chain 2	2	61.503	92007	49660	42347	49660	61817
1946.01	Q00610;K7EJJ5;A0A8V8TQ14;A0A087WVQ6;A0A8V8TR47;A0A8V8TRF0;A0A8V8TQK1;A0A8V8TRE8;A0A8V8TQK3;A0A8V8TQ18;J3KRF5;P53675;A0A087WX41	Q00610	CLTC;CLTCL1	Clathrin heavy chain 1;Clathrin heavy chain;Clathrin heavy chain 2	2	107.6	159180	30282	128900	30282	188170
1068.54	Q00610;K7EJJ5;A0A8V8TQ14;A0A087WVQ6;A0A8V8TR47;A0A8V8TRF0;A0A8V8TQK1;A0A8V8TRE8;A0A8V8TQK3;A0A8V8TQ18;P53675;A0A087WX41;A4FU99	Q00610	CLTC;CLTCL1	Clathrin heavy chain 1;Clathrin heavy chain;Clathrin heavy chain 2	2	111.39	153190	143880	9316.2	143880	13600
1701.91	K7EIG1;A0A494C0R8;O75153	K7EIG1	CLUH	Clustered mitochondria protein homolog	2	41.317	71928	21871	50057	21871	73073
2688.27	Q8NFW8;Q53GF0	Q8NFW8	CMAS	N-acylneuraminate cytidylyltransferase	3	27.589	65274	38865	26408	38865	38550
1969.08	B2RD36;Q96DG6	B2RD36	CMBL	Carboxymethylenebutenolidase homolog	2	88.796	74857	73285	1572.6	73285	2295.7
1431.62	A0A0S2Z4Q3;A0A0S2Z4K2;P62633;Q6T598	A0A0S2Z4Q3	CNBP	Cellular nucleic acid-binding protein	2	79.795	116720	73311	43411	73311	63371
1484.62	A0A0S2Z4Q3;A0A0S2Z4K2;P62633	A0A0S2Z4Q3	CNBP	Cellular nucleic acid-binding protein	2	113.46	89729	53586	36143	53586	52762
1116.41	A0A0S2Z4Q3;A0A0S2Z4K2;P62633	A0A0S2Z4Q3	CNBP	Cellular nucleic acid-binding protein	2	72.042	139640	90382	49255	90382	71902
1286.69	Q15417;Q9BWY6;E9PDU6	Q15417	CNN3	Calponin-3;Calponin	2	124.81	248310	220680	27623	220680	40323
1440.74	P09543	P09543	CNP	2,3-cyclic-nucleotide 3-phosphodiesterase	2	31.425	37421	11498	25924	11498	37843
2677.41	P09543;B4DFN6;B4DI06	P09543	CNP	2,3-cyclic-nucleotide 3-phosphodiesterase	3	21.708	21878	14963	6915.3	14963	10095
1517.74	P09543;B4DFN6;B4DI06	P09543	CNP	2,3-cyclic-nucleotide 3-phosphodiesterase	2	69.641	167240	121040	46202	121040	67446
1645.83	P09543;B4DFN6;B4DI06	P09543	CNP	2,3-cyclic-nucleotide 3-phosphodiesterase	3	71.219	58686	27833	30853	27833	45039
2735.34	P09543;B4DI06;K7EN66;C9K0L8;K7ERZ0	P09543	CNP	2,3-cyclic-nucleotide 3-phosphodiesterase	3	211.07	501100	327360	173740	327360	253620
1853.94	Q9Y2B0;F8VXJ7;F8W031;H0YIH9;F8W1U5;F8VP03	Q9Y2B0	CNPY2	Protein canopy homolog 2	2	142.08	143190	142070	1116.9	142070	1630.4
1658.93	B3KUY5;Q4G0L8;E9PBL8;Q8WTW3	B3KUY5	COG1	Conserved oligomeric Golgi complex subunit 1	2	57.279	17384	17384	0	17384	0
1536.85	Q96JB2;B4DH72	Q96JB2	COG3	Conserved oligomeric Golgi complex subunit 3	2	117.45	82322	41790	40532	41790	59168
1363.75	Q96JB2;B4E2F3	Q96JB2	COG3	Conserved oligomeric Golgi complex subunit 3	2	74.269	19439	18346	1092.6	18346	1595
1476.86	A0A0B4J287;H3BM91;Q9H0A8;H3BPG2;H3BQF2	A0A0B4J287	COMMD4	COMM domain-containing protein 4	2	126.48	50147	34394	15753	34394	22996
1682.94	B4DIH0;B4DQW0;E9PJ95;Q53FR9;Q9P000	B4DIH0	COMMD9	COMM domain-containing protein 9	2	137.4	156630	105800	50829	105800	74199
1619.85	P53621;A0A3B3IT15;A0A3B3IS84;A0A3B3ITV3;A0A3B3ISK1;A0A3B3ITX2	P53621	COPA	Coatomer subunit alpha;Xenin;Proxenin	2	183.57	150970	105450	45520	105450	66450
1342.56	P53621;A0A3B3IT15;A0A3B3IS84;A0A3B3ISC6;A0A3B3ITV3;A0A3B3IU89;A0A3B3ISK1	P53621	COPA	Coatomer subunit alpha;Xenin;Proxenin	2	134.2	50644	0	50644	0	73929
1377.73	P53618;E9PP73	P53618	COPB1	Coatomer subunit beta	2	108.4	147800	70022	77776	70022	113540
1267.63	P53618;E9PP73;E9PP63;E9PKQ1	P53618	COPB1	Coatomer subunit beta	2	81.099	91417	0	91417	0	133450
1952.01	P53618	P53618	COPB1	Coatomer subunit beta	2	46.206	54974	23713	31261	23713	45634
2064.01	A0A7I2V258;H0Y938;H0YAC7;P35606	A0A7I2V258	COPB2	Coatomer subunit beta	2	62.454	1567300	1217200	350100	1217200	511070
2975.57	Q7Z4Z1;M0QXB4;O14579	Q7Z4Z1	COPE	Coatomer subunit epsilon	3	28.626	190750	37400	153350	37400	223860
1918.96	Q9Y678;Q8WUI6;B3KW21	Q9Y678	COPG1;COPG	Coatomer subunit gamma-1	2	175.68	499790	219710	280080	219710	408860
2006.04	Q9Y678;Q8WUI6;B3KW21	Q9Y678	COPG1;COPG	Coatomer subunit gamma-1	2	115.35	54001	24824	29177	24824	42593
1597.74	Q9Y678;Q8WUI6	Q9Y678	COPG1;COPG	Coatomer subunit gamma-1	2	134.2	174390	101050	73339	101050	107060
2542.18	Q9NUP3;B3KND4;Q9H9B7;A0A140VK12;Q9UBF2	Q9NUP3	COPG2	Coatomer subunit gamma;Coatomer subunit gamma-2	3	24.832	70291	43883	26408	43883	38550
1319.68	J3QKR0;C9JLV5;Q9UNS2;J3QL22;J3QS85;J3KTQ1	J3QKR0	COPS3	COP9 signalosome complex subunit 3	2	195.8	183290	183290	0	183290	0
2085.15	A0A087X1P5;Q53GQ2;Q9H9Q2;J3KQV6;J3QT67;J3QT66;J3QT50;J3QT43;J3QT95;J3KQ41	A0A087X1P5	COPS7B	COP9 signalosome complex subunit 7b	2	47.844	188970	115260	73711	115260	107600
1714.87	Q53G58;B3KN06;Q59EA2;Q9ULV4;B4E3S0;B4DMH3;B7Z9V0	Q53G58	CORO1C	Coronin;Coronin-1C	2	90.156	267990	102450	165540	102450	241650
1336.67	Q14019;A0A384MTY2	Q14019	COTL1	Coactosin-like protein	2	72.922	28793	6109	22685	6109	33115
2208.1	Q99829;F2Z2V0;A6PVH9;E7ENH5;Q5JX45;Q5JX60;Q5JX52;Q5JX44;Q5JX61;Q5JX59;Q5JX58;Q5JX56;Q5JX54;Q5JX55;E7EV27;Q5JX57;Q5JX53	Q99829	CPNE1	Copine-1	3	62.398	38272	22631	15641	22631	22833
2234.19	Q99829;F2Z2V0;A6PVH9;B0QZ18;Q59EI4	Q99829	CPNE1	Copine-1	2	131.48	319500	179910	139590	179910	203770
1119.61	O75131;Q4G168;B3KWK1;B2RD40;A0A0J9YWA1;A8K8A4;E7ENV7;B7Z370;Q86YQ8;Q9HCH3;Q96FN4;O95741;Q96A23;Q8IYJ1;Q9UBL6	O75131	CPNE3;CPNE4;CPNE6;CPNE8;CPNE5;CPNE2;CPNE9;CPNE7	Copine-3;Copine-8;Copine-5;Copine-2;Copine-6;Copine-4;Copine-9;Copine-7	2	87.251	240960	144880	96079	144880	140260
1937.91	P36551;D6RER6	P36551	CPOX	Oxygen-dependent coproporphyrinogen-III oxidase, mitochondrial	3	46.358	65887	62408	3479.5	62408	5079.3
1070.6	P36551	P36551	CPOX	Oxygen-dependent coproporphyrinogen-III oxidase, mitochondrial	2	60.589	21819	9761.9	12057	9761.9	17600
1723.78	H0YFA4;Q53FN1;P52943	H0YFA4	CRIP2	Cysteine-rich protein 2	2	63.908	51946	31533	20413	31533	29799
1869.84	A0A0S2Z3K9;L7RT18;A0A0S2Z3Q4;P46108	A0A0S2Z3K9	CRK	Adapter molecule crk	2	63.79	25802	6714	19088	6714	27865
2102.93	A0A0S2Z3K9;L7RT18;A0A0S2Z3Q4;P46108	A0A0S2Z3K9	CRK	Adapter molecule crk	3	46.768	65147	37012	28134	37012	41070
1053.56	A0A384P5L2;Q08257;A6NP24	A0A384P5L2	CRYZ	Quinone oxidoreductase	2	125.98	53689	28555	25134	28555	36691
1325.78	O75390;B4DJV2;B3KTN4;A0A0C4DGI3;Q0QEL2;H0YIC4	O75390	CS	Citrate synthase, mitochondrial;Citrate synthase	2	175.07	481530	279800	201730	279800	294490
1828.87	A0A384NKW7;P55060;B4DM67	A0A384NKW7	CSE1L	Exportin-2	2	105.08	50201	9012.1	41189	9012.1	60127
1994.08	E9PKP4;H7BY18;E9PQ08;F6MF51;E9PJA2;B4DTX0;Q59H07;P09603	E9PKP4	CSF1	Macrophage colony-stimulating factor 1;Processed macrophage colony-stimulating factor 1	2	53.193	10409	10409	0	10409	0
2208.05	X5D7T7;H0Y8U5;X5D8Y5;Q4KMQ8;Q13363;H0Y9M9;H0Y8W7	X5D7T7	CTBP1	C-terminal-binding protein 1	2	80.379	28372	24946	3425.8	24946	5001
2710.43	P35221;A0A384MDY0;B4E2G8;G3XAM7;B4DKT9;B4DU00;B3KSR8;E5RGD2;E5RFM5;E5RJP7;E5RFG3;E5RFK9;E5RGG4;E5RHJ5;E5RGU3;A0A087WZL6;E5RGS1;E5RJ43	P35221	CTNNA1	Catenin alpha-1	3	34.579	31827	24177	7649.4	24177	11166
1432.81	Q7KZJ3;Q96FS1;A0A669KB62;A0A669KB05;Q68DU0;C9JZR2;H0YC95;O60716;A0A804HIL4;A0A804HK15	Q7KZJ3	CTNND1;DKFZp781O2021	Catenin delta-1	2	62.271	138150	29202	108950	29202	159040
1651.85	Q7KZJ3;Q96FS1;A0A669KB62;A0A669KB05;Q68DU0;C9JZR2;H0YC95;O60716;A0A804HIL4;A0A804HK15;A0A804HJM1	Q7KZJ3	CTNND1;DKFZp781O2021	Catenin delta-1	2	147.72	117750	0	117750	0	171890
1302.7	B4E1E0;A0A3B3IRI2;P17812;A0A3B3ITB8;A0A8Q3WL40;A0A3B3IRQ8;A0A3B3ITF6;A0A8Q3WKZ7;B4DMB5;A0A3B3ISY3;Q9NRF8	B4E1E0	CTPS1;CTPS2	CTP synthase;CTP synthase 1;CTP synthase 2	3	85.716	34881	34881	0	34881	0
2171.9	P07858;E9PHZ5;A0A024R374;A0A7I2YQK9;A0A7I2V668;E9PQM1;A8K2H4;A0A7P0NGZ6;E9PR21;B4DL49;E9PSG5;A0A7I2V4Z9;A0A7I2V4S6;E9PLY3;E9PNL5;E9PKQ7	P07858	CTSB	Cathepsin B;Cathepsin B light chain;Cathepsin B heavy chain	2	51.128	66380	58870	7510.5	58870	10964
1988.01	F8W787;A0A1B0GW44;A0A1B0GV23;A0A1B0GVD5;A0A1B0GWE8;V9HWI3;C9JH19;A0A1B0GU92;A0A1B0GU03;P07339;H7C469	F8W787	CTSD;HEL-S-130P	Cathepsin D;Cathepsin D light chain;Cathepsin D heavy chain	2	72.031	91483	37813	53670	37813	78347
2178.84	A0A7P0T9U1;A0A7P0T926;A0A7P0TAT6;A0A7P0TAD4;A0A7P0Z4R9;A0A7P0TBB5;A0A7P0TB41;A0A7P0TA25;A0A7P0T989;A0A7P0TBM7;A0A7P0T900;Q5U000;A0A7P0T8X2;A0A7P0Z469;Q9UBR2	A0A7P0T9U1	CTSZ	Cathepsin Z	3	41.87	37335	17884	19450	17884	28393
1428.75	Q53S54;Q13618;B7Z600	Q53S54	CUL3	Cullin-3	2	104.04	94682	47506	47176	47506	68867
1581.78	P09341	P09341	CXCL1	Growth-regulated alpha protein;GRO-alpha(4-73);GRO-alpha(5-73);GRO-alpha(6-73)	2	77.358	18011	18011	0	18011	0
1526.73	Q6I9S7;P42830	Q6I9S7	CXCL5	C-X-C motif chemokine;C-X-C motif chemokine 5;ENA-78(8-78);ENA-78(9-78)	2	132.44	58064	38833	19231	38833	28073
1494.84	P00387;A0A8I5QKX1;A0A8J8YWN6;A0A8I5KW26;A0A8J8Z3C6;A0A8I5KR71;A0A8I5KYU1;Q6ZVI6;A0A087WZB1	P00387	CYB5R3	NADH-cytochrome b5 reductase 3;NADH-cytochrome b5 reductase 3 membrane-bound form;NADH-cytochrome b5 reductase 3 soluble form;NADH-cytochrome b5 reductase	2	103.69	668420	333790	334630	333790	488490
2138.97	P00387;A0A8I5QKX1;A0A8J8YWN6;A0A8I5KW26;A0A8J8Z3C6;A0A8I5KR71;Q6ZVI6;A0A087WZB1	P00387	CYB5R3	NADH-cytochrome b5 reductase 3;NADH-cytochrome b5 reductase 3 membrane-bound form;NADH-cytochrome b5 reductase 3 soluble form;NADH-cytochrome b5 reductase	3	39.82	28199	28199	0	28199	0
1147.47	C9JFR7;G4XXL9;P99999	C9JFR7	CYCS	Cytochrome c	2	97.277	338810	204060	134740	204060	196690
1552.67	Q9UID7;B4DI61;Q6FI18;Q53FA4;O00622	Q9UID7	CYR61	Protein CYR61	3	46.068	19133	0	19133	0	27930
1131.6	A0A140VJW5;P14868;Q53T60;H7BZ35	A0A140VJW5	DARS	Aspartate--tRNA ligase, cytoplasmic	2	122.44	104110	63511	40598	63511	59264
2130.08	A0A3B3ITS3;A8K4A8;Q6PI48;A0A3B3IS54;A0A3B3IS01;A0A3B3IT01;A0A3B3ISK7	A0A3B3ITS3	DARS2	Aspartate--tRNA ligase, mitochondrial	2	74.733	82489	36096	46393	36096	67723
916.452	D6R9W4;A0A2Z6ATB6;Q16643;D6RFI1	D6R9W4	DBN1	Drebrin	2	90.308	86144	69946	16198	69946	23646
1151.56	B7Z7Y3;Q96PD2	B7Z7Y3	DCBLD2	Discoidin, CUB and LCCL domain-containing protein 2	2	55.235	356140	342010	14131	342010	20629
1877.93	Q53G42;A0A384MTI8;Q96C86;A0A3B3ITF0	Q53G42	DCPS	m7GpppX diphosphatase	2;3	73.502	66645	46288	20357	46288	29716
1814.99	E7EX90;A0A7P0Z4C3;A0A804CDA6;Q6MZZ3;Q14203;Q6AWB1;O95654;Q6AWB3	E7EX90	DCTN1;DKFZp686I0746;DKFZp686E0752;DKFZp686E191	Dynactin subunit 1	2	150.85	248440	144590	103840	144590	151590
1365.63	J3QS45;J3KRZ4;J3KSZ5;J3QL34;J3KS22;J3QS36;A0A384NY14;Q7Z4W1	J3QS45	DCXR	L-xylulose reductase	2	70.195	31354	20259	11094	20259	16196
1642.88	Q16531;A0A7P0Z4B9;A0A7P0TAK7;A0A7P0Z3Z5;A0A7P0T870;F5GY55;B7Z2A1;A0A7P0TB30;B4DSA8;B4DZP5	Q16531	DDB1	DNA damage-binding protein 1	2	117.45	147760	82964	64795	82964	94587
1032.62	Q16531;A0A7P0Z4B9;A0A7P0T965;A0A7P0TAK7;A0A7P0Z3Z5;A0A7P0T870;F5GY55;B7Z2A1;B4DZP5;F5GWI0;F5GZY8;A0A7P0Z4L2;F5H2L3	Q16531	DDB1	DNA damage-binding protein 1	2	56.378	8090.8	8090.8	0	8090.8	0
1093.45	Q16531;A0A7P0Z4B9;A0A7P0T965;A0A7P0TAK7;A0A7P0Z3Z5;A0A7P0T870;F5GY55;B7Z2A1;A0A7P0TB30;B4DSA8;B4DZP5	Q16531	DDB1	DNA damage-binding protein 1	2	72.042	18548	17628	920.22	17628	1343.3
1967.03	A0A7I2V430;A0A7I2V2M5;A0A7I2V4F0;A3RJH1;Q92499;A0A087WZ71;F1T0B3;A0A7I2YQ77;A0A087X2G1;A0A7I2V4J3;B4DP70	A0A7I2V430	DDX1	ATP-dependent RNA helicase DDX1	2	39.483	46866	21689	25177	21689	36753
1077.52	A0A1X7SBZ2;A0A5H1ZRQ2;Q59F66;Q92841;B4DZQ7;A0A0U1RQJ0	A0A1X7SBZ2	DDX17	Probable ATP-dependent RNA helicase DDX17	2	51.43	76061	76061	0	76061	0
1017.49	A0A8I5KNP3;Q9NR30;A0A8I5KNN2	A0A8I5KNP3	DDX21	Nucleolar RNA helicase 2	2	93.561	191920	137490	54432	137490	79459
1979.96	B4DYZ1;Q9H8H2	B4DYZ1	DDX31	Probable ATP-dependent RNA helicase DDX31	2	107.6	32377	21103	11274	21103	16458
2276.25	Q13838;Q5STU3;A0A024RCM3;A0A0G2JJZ9;A0A140T9X3;A0A140T9X9;H0YCC6;H0Y400	Q13838	DDX39B;hCG_2005638	Spliceosome RNA helicase DDX39B	3	184.65	83270	83270	0	83270	0
859.465	Q13838;Q5STU3;A0A024RCM3;A0A0G2JJZ9;A0A140T9X3;F6WLT2;A0A140T9X9;A0A140T996;Q59G92;F6TRA5;A0A0A0MT12;F6S4E6;F6R6M7;A0A0G2JJL7;A0A140T9L4;F6QYI9;A0A140T973;A0A140T9K1;K7EPJ3;A0A140T9K2;A0A140T9N3;B4DX78;O00148;K7EQN7;A0A0D9SEM9	Q13838	DDX39B;hCG_2005638;DDX39A	Spliceosome RNA helicase DDX39B;ATP-dependent RNA helicase DDX39A	2	69.093	92159	80380	11778	80380	17194
1242.73	Q13838;Q5STU3;A0A024RCM3;F6WLT2;Q59G92;F6TRA5;A0A0A0MT12;F6S4E6;F6R6M7;A0A0G2JJL7;F6QYI9;K7EPJ3;Q7KYK3;A0A0G2JHN7;A0A286SD59;A0A286SD52;A0A286SD68;A0A286SD67;A0A286SD65;A0A286SD64;K7ENP6;K7EL56;B4DF34;A0A286SD63;K7EIL8;F6U6E2;K7EN69;F6S2B7;F6SXL5;B4DH55;B4DX78;O00148;K7EQN7	Q13838	DDX39B;hCG_2005638;DDX39A;BAT1	Spliceosome RNA helicase DDX39B;ATP-dependent RNA helicase DDX39A	2	191.25	909310	468120	441190	468120	644050
1556.79	O00571;A0A2R8YF78;A0A2R8Y645;A0A2R8Y774;Q59GX6;A0A2R8Y4A4;B5BTY4;A0A2U3TZJ9;A0A2R8YFS5;A0A2R8YFR4;A0A0D9SG12;A0A2R8YCW1;A0A0D9SFB3;F6S8Q4;A0A2R8Y5G6;A0A2R8Y7T2;A0A2R8YDT5;A0A0D9SF53;Q5S4N1;A0A2R8YDH3;B4E132;O15523;B4E010	O00571	DDX3X;DDX3Y	ATP-dependent RNA helicase DDX3X;ATP-dependent RNA helicase DDX3Y	2	187.1	25805	22532	3272.4	22532	4777
1127.64	O00571;A0A2R8YF78;A0A2R8Y645;A0A2R8Y774;Q59GX6;A0A2R8Y4A4;B5BTY4;A0A2U3TZJ9;A0A2R8YFS5;A0A2R8YFR4;A0A0D9SG12;A0A2R8YCW1;A0A0D9SFB3;F6S8Q4;A0A2R8Y5G6;A0A2R8Y7T2;A0A2R8YDT5;A0A0D9SF53;Q5S4N1;A0A0J9YVQ7;B4E132;O15523;A0A087WVZ1;B4DLU5	O00571	DDX3X;DDX3Y	ATP-dependent RNA helicase DDX3X;ATP-dependent RNA helicase DDX3Y	2	154.28	176750	123370	53384	123370	77930
1299.63	O00571;A0A2R8YF78;A0A2R8Y645;A0A2R8Y774;Q59GX6;A0A2R8Y4A4;B5BTY4;A0A2U3TZJ9;A0A2R8YFS5;A0A2R8YFR4;A0A0D9SG12;A0A2R8YCW1;A0A0D9SFB3;F6S8Q4;A0A2R8Y5G6;A0A2R8Y7T2;A0A2R8YDT5;A0A0D9SF53;Q5S4N1;A0A0J9YVQ7;A0A2R8YDH3;B4E132;O15523;A0A087WVZ1	O00571	DDX3X;DDX3Y	ATP-dependent RNA helicase DDX3X;ATP-dependent RNA helicase DDX3Y	2;3	147.78	233910	156250	77661	156250	113370
2148.09	B3KRK2;Q53HI2;Q9UJV9	B3KRK2	DDX41	Probable ATP-dependent RNA helicase DDX41	3	34.33	42403	21125	21278	21125	31062
993.463	Q86XP3;T2DQ69;B3KX23;B3KMI4;B3KV84	Q86XP3	DDX42	ATP-dependent RNA helicase DDX42	2	102.46	167910	30850	137060	30850	200080
2006.97	B4DED6;B4DW97;Q9BQ39;Q9NTA9	B4DED6	DDX50;DKFZp761E0323	ATP-dependent RNA helicase DDX50	3	25.922	32495	22763	9731.3	22763	14206
1664.88	B3KM65;Q9Y2R4;A0A087X121	B3KM65	DDX52	Probable ATP-dependent RNA helicase DDX52	2	62.705	38810	17226	21584	17226	31508
1589.79	B3KM65;Q9Y2R4;Q59H21	B3KM65	DDX52	Probable ATP-dependent RNA helicase DDX52	2	79.795	52247	33828	18418	33828	26887
2196.26	H0YJH4;G3V4E1;P23743	H0YJH4	DGKA	Diacylglycerol kinase;Diacylglycerol kinase alpha	2	61.503	163140	87129	76014	87129	110960
2108.1	H0YJ66;Q9Y394;H0YJE4	H0YJ66	DHRS7	Dehydrogenase/reductase SDR family member 7	2	53.773	307180	136620	170560	136620	248980
1729.84	H0YJ66;Q9Y394;H0YJE4;Q659E8;G3V5J0	H0YJ66	DHRS7;DKFZp564H1664	Dehydrogenase/reductase SDR family member 7	2	103.76	39061	16614	22447	16614	32768
1733.89	B4E0S6;O43143	B4E0S6	DHX15	Pre-mRNA-splicing factor ATP-dependent RNA helicase DHX15	2	178.52	155460	99517	55947	99517	81671
1992.08	Q7Z478	Q7Z478	DHX29	ATP-dependent RNA helicase DHX29	2	23.107	18150	18150	0	18150	0
1980.09	H7BXY3;Q7L2E3	H7BXY3	DHX30	Putative ATP-dependent RNA helicase DHX30	2	103.23	71769	45455	26314	45455	38412
2581.33	H7BXY3;Q7L2E3	H7BXY3	DHX30	Putative ATP-dependent RNA helicase DHX30	3	25.233	31781	27958	3822.3	27958	5579.7
2284.22	H7BXY3;Q7L2E3	H7BXY3	DHX30	Putative ATP-dependent RNA helicase DHX30	3	154.48	83967	60206	23761	60206	34686
1970.05	Q08211;B3KU66	Q08211	DHX9	ATP-dependent RNA helicase A	2;3	83.061	414250	123510	290740	123510	424410
1024.53	Q08211;Q58F26;Q6PJK6	Q08211	DHX9	ATP-dependent RNA helicase A	2	58.687	55043	32787	22256	32787	32488
1416.8	Q08211;Q58F26;Q6PJK6	Q08211	DHX9	ATP-dependent RNA helicase A	2	224.68	120460	96365	24093	96365	35171
1885.09	A0A1E1ERW3;A0A2R8Y5N1;A0RZB8;Q6URC4;O60610	A0A1E1ERW3	DIAPH1	Protein diaphanous homolog 1	2;3	100.07	65271	49340	15932	49340	23257
1343.73	Q86T62	Q86T62	DKFZp451F173		2	47.561	175130	127400	47723	127400	69666
1347.7	Q5JQ44;P61225	Q5JQ44	DKFZp547A0616;RAP2B	Ras-related protein Rap-2b	2	90.306	84451	42273	42179	42273	61572
2094.91	Q9Y499;Q9UFM8;Q9Y639	Q9Y499	DKFZp566H1924;NPTN	Neuroplastin	3	120.21	122310	84371	37938	84371	55381
1559.81	A0A7I2YQN0;Q5JVG7;A0A3B3IT57;A0A7I2V620;E9PH64;B7Z7N1;E7EWZ0;E9PF49;Q9Y6M9	A0A7I2YQN0	DKFZp566O173;NDUFB9	NADH dehydrogenase [ubiquinone] 1 beta subcomplex subunit 9	2	215.79	229750	130380	99371	130380	145060
1628.9	Q68E05;Q6FGS1;A0A087WYR3;O43399;Q5J908;A0A087WZ51;Q53GA0	Q68E05	DKFZp686A1765;TPD52L2	Tumor protein D54	2	50.314	115000	23160	91840	23160	134070
1621.84	Q68D08;A0A8V8TMP7;Q9NUQ9	Q68D08	DKFZp686B04128;FAM49B	Protein FAM49B	2	69.641	149080	63679	85404	63679	124670
1136.55	Q68D08;A0A8V8TMP7;Q9NUQ9;E5RI16;E5RGI7;E5RJE1;E5RIR8;E5RJL8	Q68D08	DKFZp686B04128;FAM49B	Protein FAM49B	2	144.47	113260	57594	55665	57594	81260
1546.78	Q5HYB3;A8K7F7;Q9Y3I1	Q5HYB3	DKFZp686B08113;FBXO7	F-box only protein 7	2	103.87	28247	6330.6	21917	6330.6	31994
1470.66	Q5HYL6;Q9NYL9	Q5HYL6	DKFZp686E1899;TMOD3	Tropomodulin-3	2	51.569	38256	925.28	37331	925.28	54496
1157.68	A0A0S2Z4G4;A0A0S2Z4I4;B2RDE1;Q5HYB6;A0A087WWU8;B4DWT5;Q8NAG3;A0A0S2Z4G8;D6R904;Q5VU61	A0A0S2Z4G4	DKFZp686J1372;TPM3		2	126.82	53019	19205	33814	19205	49361
1542.78	A0A0S2Z4G4;A0A0S2Z4I4;B2RDE1;Q5HYB6;A0A087WWU8;A0A0S2Z4G8;D6R904;A0A494C0G0	A0A0S2Z4G4	DKFZp686J1372;TPM3		2	56.938	190650	88679	101970	88679	148850
1460.65	A0A0S2Z4G4;A0A0S2Z4I4;B2RDE1;Q5HYB6;A0A087WWU8;B4DWT5;Q8NAG3;B4DQ80;Q8NI98;J3KN67	A0A0S2Z4G4	DKFZp686J1372;TPM3;OK/SW-cl.5		2	67.548	90939	44753	46185	44753	67421
2028.12	Q68DX9;A0A0G2JNH2;A0A7I2V5U5;Q6MZU1;G5E9E7;A9CQZ8;A0A087X0K9;G3V1L9;Q07157	Q68DX9	DKFZp686M05161;DKFZp686A1195;TJP1	Tight junction protein ZO-1	3	83.474	35261	16087	19175	16087	27991
1997	B4E357;Q53HL4;Q53GT4;Q5JPB8;G3V1D3;G3V180;Q9NY33	Q5JPB8	DKFZp686O1117;DPP3	Dipeptidyl peptidase 3	2	112.73	61043	58306	2736.7	58306	3995
2021	Q7KZA3;Q53FU1;Q5TZY0;P22830;B4DSA4;A0A499FJN5	Q7KZA3	DKFZp686P18130;FECH	Ferrochelatase;Ferrochelatase, mitochondrial	3	61.23	36310	29549	6760.6	29549	9869
2579.3	Q68D50;P53701	Q68D50	DKFZp779I1858;HCCS	Cytochrome c-type heme lyase	3	50.131	48828	48828	0	48828	0
4227.11	Q68DI0;A8K916;A8K0G3;A0A140VJE8;P63010;B4DWG4;A0A087X253;A0A087WU93;A0A087WZQ6;A0A087WYD1	Q68DI0	DKFZp781K0743;AP2B1	AP complex subunit beta;AP-2 complex subunit beta	3	1.6985	19069	14544	4525.9	14544	6606.8
1389.75	Q68DI0;A8K916;A8K0G3;A0A140VJE8;P63010;B4DWG4;A0A087X253;A0A087WU93;A0A087WZQ6;A0A087WYD1;B4E261;K7EJ01;Q10567;C9J1E7;H7C034	Q68DI0	DKFZp781K0743;AP2B1;AP1B1	AP complex subunit beta;AP-2 complex subunit beta;AP-1 complex subunit beta-1	2	187.33	181410	68573	112840	68573	164730
1230.61	Q7Z3K9;E9PPJ0;Q13435	Q7Z3K9	DKFZp781L0540;SF3B2	Splicing factor 3B subunit 2	2	78.816	51068	49670	1397.3	49670	2039.8
1552.85	A0A7P0TA47;H0YDD4;A0A7P0TBK2;A0A7P0Z4G4;B4DJX1;A0A7P0TAG1;A0A7P0T997;A0A7P0TAX2;A0A7P0TBE2;Q86YI5;P10515;B4DS43;Q16791	A0A7P0TA47	DLAT	Acetyltransferase component of pyruvate dehydrogenase complex;Dihydrolipoyllysine-residue acetyltransferase component of pyruvate dehydrogenase complex, mitochondrial	2	80.623	162910	32749	130160	32749	190000
2216.13	Q6IBS5;P36957;Q86TW7;Q86TQ8	Q6IBS5	DLST	Dihydrolipoyllysine-residue succinyltransferase component of 2-oxoglutarate dehydrogenase complex, mitochondrial	2	141	478480	199210	279270	199210	407670
1289.78	Q86Y56	Q86Y56	DNAAF5	Dynein assembly factor 5, axonemal	2	104.39	34114	22390	11724	22390	17115
1670.88	Q96KC8	Q96KC8	DNAJC1	DnaJ homolog subfamily C member 1	2	30.068	58191	42130	16061	42130	23446
1257.69	O75165;A0A3B3IRM0	O75165	DNAJC13	DnaJ homolog subfamily C member 13	2	51.872	29354	20485	8868.8	20485	12947
1645.78	C9IZ83;H7C3L7;Q99543;Q6P5S9	C9IZ83	DNAJC2	DnaJ homolog subfamily C member 2;DnaJ homolog subfamily C member 2, N-terminally processed	2	133.49	38038	38038	0	38038	0
1765.91	A0A0D9SFB1;B7ZAC0;A0A0U1RQP1;A0A0D9SFE4;A0A994J7J4;Q05193;A0A1B0GU67;B4DK06;Q59GI5;A0A994J5P0;B4DHH5	A0A0D9SFB1	DNM1	Dynamin-1	2	41.317	18064	18064	0	18064	0
1751.89	P50570;Q59G96;K7EMQ3;B4DJ53	P50570	DNM2	Dynamin-2	2	98.167	43967	24642	19325	24642	28210
1670.9	P50570	P50570	DNM2	Dynamin-2	2	68.108	25836	17834	8001.8	17834	11681
2053.05	Q86YN1;Q8IUV4	Q86YN1	DOLPP1	Dolichyldiphosphatase 1	2	37.886	22785	20075	2710.2	20075	3956.4
1240.63	B4DPD6;A0A9L9PXE7;Q59EM4;Q9UHL4	B4DPD6	DPP7	Dipeptidyl peptidase 2	2	72.042	14099	10162	3936.8	10162	5747
1071.63	M0R2A8;A0A2R8YF65;A0A8V8TR99;Q86TI2;M0R2G6	M0R2A8	DPP9	Dipeptidyl peptidase 9	2	67.464	20823	12593	8230	12593	12014
1819.95	Q59GB4;A0A1C7CYX9;Q16555;Q53ET2;Q86U75	Q59GB4	DPYSL2	Dihydropyrimidinase-related protein 2	2	90.376	22998	0	22998	0	33573
1652.83	Q9Y295	Q9Y295	DRG1	Developmentally-regulated GTP-binding protein 1	2	36.952	53702	52455	1247.4	52455	1820.9
2045.14	Q4W4Y1;Q8WUM4;A0A3B3IT07;F8WEQ7;F8WBR8;C9IZF9	Q4W4Y1	DRIP4;PDCD6IP	Programmed cell death 6-interacting protein	3	26.929	74257	39306	34951	39306	51021
1585.87	P15924;Q4LE79;B4E2A0;B4DWT7;B4DKX6	P15924	DSP;DSP variant protein	Desmoplakin	2	94.791	40950	20241	20709	20241	30230
1376.67	Q8TDB6	Q8TDB6	DTX3L	E3 ubiquitin-protein ligase DTX3L	2	73.655	77473	29349	48124	29349	70251
2156.14	Q14204;A0A7P0TA13;A0A2R8Y5T0;A0A2R8Y706;A0A7P0T9C4;A0A7P0T9R4;A0A7P0TAW9;A0A7P0T7V5;A0A7P0T916;A0A7P0TBJ7;A0A7P0T8N2;A0A7P0TAF3;A0A7P0TB75;A0A2R8Y6H2;A0A7P0T9K2;A0A7P0T9F1;A0A7P0T8W5;A0A2R8YFZ7;A0A7P0TAM4;A0A7P0T825;A0A7P0TAV5;A0A7P0T990;A0A804HHY6;A0A7P0TB64;A0A7P0T942;A0A2R8YGC7;A0A7P0T9S3;A0A7P0T934;A0A7P0T9Y3;A0A7P0TBC9	Q14204	DYNC1H1	Cytoplasmic dynein 1 heavy chain 1	3	74.733	185650	112710	72946	112710	106490
1922.97	Q14204;A0A7P0TA13;A0A2R8Y5T0;A0A2R8Y706;A0A7P0T9C4;A0A7P0T9R4;A0A7P0TAW9;A0A7P0T7V5;A0A7P0T916;A0A7P0TBJ7;A0A7P0T8N2;A0A7P0TAF3;A0A7P0TB75;A0A2R8Y6H2;A0A7P0T9K2;A0A7P0T9F1;A0A7P0T8W5;A0A2R8YFZ7;A0A7P0TAM4;A0A7P0T825;A0A7P0TAV5;A0A7P0T990;A0A804HHY6;A0A7P0TB64;A0A7P0T942;A0A2R8YGC7	Q14204	DYNC1H1	Cytoplasmic dynein 1 heavy chain 1	3	66.509	89236	72249	16987	72249	24797
1578.88	Q14204;A0A2R8Y706	Q14204	DYNC1H1	Cytoplasmic dynein 1 heavy chain 1	2	63.212	63106	25408	37699	25408	55032
2197.12	Q14204;A0A7P0TA13;A0A2R8Y5T0;A0A2R8Y706;A0A7P0T9C4;A0A7P0T9R4;A0A7P0TAW9;A0A7P0T7V5;A0A7P0T916;A0A7P0TBJ7;A0A7P0T8N2;A0A7P0TAF3;A0A7P0TB75;A0A2R8Y6H2;A0A7P0T9K2;A0A7P0T9F1;A0A7P0T8W5;A0A2R8YFZ7;A0A7P0TAM4;A0A7P0T825;A0A7P0TAV5;A0A7P0T990;A0A804HHY6;A0A7P0TB64;A0A7P0T942;A0A2R8YGC7;A0A7P0T9S3;A0A7P0T934;A0A7P0T9Y3;A0A7P0TBC9	Q14204	DYNC1H1	Cytoplasmic dynein 1 heavy chain 1	3	67.887	133590	71294	62295	71294	90938
2272.06	Q14204;A0A7P0TA13;A0A2R8Y5T0;A0A2R8Y706;A0A7P0T9C4;A0A7P0T9R4;A0A7P0TAW9;A0A7P0T7V5;A0A7P0T916;A0A7P0TBJ7;A0A7P0T8N2;A0A7P0TAF3;A0A7P0TB75;A0A2R8Y6H2;A0A7P0T9K2;A0A7P0T9F1;A0A7P0T8W5;A0A2R8YFZ7;A0A7P0TAM4;A0A7P0T825	Q14204	DYNC1H1	Cytoplasmic dynein 1 heavy chain 1	2	70.806	35693	32172	3520.9	32172	5139.8
1689.85	Q14204;A0A7P0TA13;A0A2R8Y5T0;A0A2R8Y706;A0A7P0T9C4;A0A7P0T9R4;A0A7P0TAW9;A0A7P0T7V5;A0A7P0T916;A0A7P0TBJ7;A0A7P0T8N2;A0A7P0TAF3;A0A7P0TB75;A0A2R8Y6H2;A0A7P0T9K2;A0A7P0T9F1;A0A7P0T8W5;A0A2R8YFZ7;A0A7P0TAM4;A0A7P0T825;A0A7P0TAV5;A0A7P0T990;A0A804HHY6;A0A7P0TB64;A0A7P0T942;A0A2R8YGC7;A0A7P0T9S3;A0A7P0T934;A0A7P0T9Y3;A0A7P0TBC9	Q14204	DYNC1H1	Cytoplasmic dynein 1 heavy chain 1	2	101.43	603220	398350	204870	398350	299070
1959.03	Q14204;A0A7P0TA13;A0A2R8Y5T0;A0A2R8Y706;A0A7P0T9C4;A0A7P0T9R4;A0A7P0TAW9;A0A7P0T7V5;A0A7P0T916;A0A7P0TBJ7;A0A7P0T8N2;A0A7P0TAF3;A0A7P0TB75;A0A2R8Y6H2;A0A7P0T9K2;A0A7P0T9F1;A0A7P0T8W5;A0A2R8YFZ7;A0A7P0TAM4;A0A7P0T825;A0A7P0TAV5;A0A7P0T990;A0A804HHY6;A0A7P0TB64;A0A7P0T942;A0A2R8YGC7;A0A7P0T9S3;A0A7P0T934;A0A7P0T9Y3;A0A7P0TBC9	Q14204	DYNC1H1	Cytoplasmic dynein 1 heavy chain 1	2	63.79	51782	29740	22042	29740	32177
1108.57	Q14204;A0A7P0TA13;A0A2R8Y5T0;A0A2R8Y706;A0A7P0T9C4;A0A7P0T9R4;A0A7P0TAW9;A0A7P0T7V5;A0A7P0T916;A0A7P0TBJ7;A0A7P0T8N2;A0A7P0TAF3;A0A7P0TB75;A0A2R8Y6H2;A0A7P0T9K2	Q14204	DYNC1H1	Cytoplasmic dynein 1 heavy chain 1	2	105.81	66966	7498	59468	7498	86810
1818.88	Q14204;A0A7P0TA13;A0A2R8Y5T0;A0A2R8Y706;A0A7P0T9C4;A0A7P0T9R4;A0A7P0TAW9;A0A7P0T7V5;A0A7P0T916;A0A7P0TBJ7;A0A7P0T8N2;A0A7P0TAF3;A0A7P0TB75;A0A2R8Y6H2;A0A7P0T9K2;A0A7P0T9F1;A0A7P0T8W5;A0A2R8YFZ7;A0A7P0TAM4;A0A7P0T825;A0A7P0TAV5;A0A7P0T990;A0A804HHY6;A0A7P0TB64;A0A7P0T942;A0A2R8YGC7;A0A7P0T9S3;A0A7P0T934;A0A7P0T9Y3	Q14204	DYNC1H1	Cytoplasmic dynein 1 heavy chain 1	2	109.47	99490	49516	49974	49516	72951
1278.61	Q13409;A0A140VKE9;B4DPZ3;E7EQL5;E7EV09;Q59GU5	Q13409	DYNC1I2	Cytoplasmic dynein 1 intermediate chain 2	2	83.438	61054	59461	1593.6	59461	2326.3
1924.99	B3KM42;E9PHI6;Q9Y6G9	B3KM42	DYNC1LI1	Cytoplasmic dynein 1 light intermediate chain 1	2	96.27	154270	83835	70436	83835	102820
1445.72	B4DFR2;B1AKR6;Q9NP97;A0A8V8TKK9;A0A140VJH9;H3BQI1;Q8TF09	B4DFR2	DYNLRB1;DYNLRB2	Dynein light chain roadblock-type 1;Dynein light chain roadblock-type 2	2	54.584	80432	27827	52605	27827	76792
1673.8	P63172	P63172	DYNLT1	Dynein light chain Tctex-type 1	2	208.35	172200	98650	73548	98650	107360
2508.25	B4DKB2;A0A3B3ISF9;P42892	B4DKB2	ECE1	Endothelin-converting enzyme 1	3	56.943	40177	40177	0	40177	0
1805.87	B4DKB2;A0A3B3ISF9;P42892	B4DKB2	ECE1	Endothelin-converting enzyme 1	2	130.65	76363	46923	29440	46923	42976
1823.98	H0Y5L2;Q9NTX5	H0Y5L2	ECHDC1	Ethylmalonyl-CoA decarboxylase	2	158.02	239190	139160	100030	139160	146030
1970.01	A0A384MDW7;P30084	A0A384MDW7	ECHS1	Enoyl-CoA hydratase, mitochondrial	2	144.09	341000	277240	63766	277240	93084
2124.13	A0A384MDW7;P30084	A0A384MDW7	ECHS1	Enoyl-CoA hydratase, mitochondrial	2	125.52	599040	248100	350940	248100	512300
1468.72	H3BS70;Q96DC0;A0A384NKJ3;P42126	H3BS70	ECI1;DCI	Enoyl-CoA delta isomerase 1, mitochondrial	2	93.162	85993	33232	52761	33232	77020
1154.57	H3BS70;Q96DC0;A0A384NKJ3;P42126	H3BS70	ECI1;DCI	Enoyl-CoA delta isomerase 1, mitochondrial	2	115.86	86856	78676	8180.1	78676	11941
919.462	L0R849	L0R849	EDARADD		2	105.22	92371	37160	55211	37160	80597
3020.56	P68104;Q6IPS9;Q6IPN6;Q5VTE0;A0A7I2V5N4;Q53HM9;A0A7I2V659;A0A087WVQ9;Q53GE9;A0A4D5RAC9;A0A4D5RBG5;A0A4D5RA76;A0A4D5RAC7;A0A7I2V3H3;Q53GA1;A0A4D5RA98;Q6IPT9;Q53G85;Q53HR5;Q53HQ7;A8K9C4;Q9H2I7;A0A087WV01;A0A4D5RAN2;Q96RE1;A0A4D5RAE2;B4DNE0;Q53G89;B4DV42;Q53HR1;A0A4D5RAB8;Q504Z0;Q96CD8;A0A4D5RAR2;Q6P4C9;Q96C29;Q8TBL1;Q6P082;Q8IUB0	P68104	EEF1A1;EEF1A1P5;EEF1A1L14	Elongation factor 1-alpha 1;Elongation factor 1-alpha;Putative elongation factor 1-alpha-like 3	3;4	233.37	4231800	2546000	1685800	2546000	2461000
2213.1	P68104;Q6IPS9;Q6IPN6;Q5VTE0;A0A7I2V5N4;Q53HM9;A0A7I2V659;A0A087WVQ9;Q53GE9;A0A4D5RAC9;A0A4D5RBG5;A0A4D5RA76;A0A4D5RAC7;A0A7I2V3H3;Q53GA1;A0A4D5RA98;Q6IPT9;Q53G85;Q53HR5;Q53HQ7;A8K9C4;Q9H2I7;A0A087WV01;A0A4D5RAN2;Q96RE1;A0A4D5RAE2;B4DNE0;Q53G89;B4DV42;Q53HR1;A0A4D5RAB8;Q504Z0;Q96CD8;Q16577;A0A4D5RAR2;Q6P4C9;Q96C29;Q8TBL1;Q6P082;Q8IUB0	P68104	EEF1A1;EEF1A1P5;EEF1A1L14;PTI-1	Elongation factor 1-alpha 1;Elongation factor 1-alpha;Putative elongation factor 1-alpha-like 3	2	84.144	75996	71719	4277.3	71719	6244
2654.32	P68104;Q6IPS9;Q6IPN6;Q5VTE0;A0A7I2V5N4;Q53HM9;A0A7I2V659;A0A087WVQ9;Q53GE9;A0A4D5RAC9;A0A4D5RBG5;A0A4D5RA76;A0A4D5RAC7;A0A7I2V3H3;Q53GA1;A0A4D5RA98;Q6IPT9;Q53G85;Q53HR5;Q53HQ7;A8K9C4;Q9H2I7;A0A087WV01;A0A4D5RAN2;Q96RE1;A0A4D5RAE2;B4DNE0;Q53G89;B4DV42;Q53HR1;A0A4D5RAB8;Q504Z0;Q96CD8;Q16577;A0A4D5RAR2;Q6P4C9;Q96C29;Q8TBL1;Q6P082;Q8IUB0	P68104	EEF1A1;EEF1A1P5;EEF1A1L14;PTI-1	Elongation factor 1-alpha 1;Elongation factor 1-alpha;Putative elongation factor 1-alpha-like 3	3	174	920080	629800	290280	629800	423750
804.391	P68104;Q6IPS9;Q6IPN6;Q5VTE0;A0A7I2V5N4;Q53HM9;A0A7I2V659;A0A087WVQ9;Q53GE9;A0A4D5RAC9;A0A4D5RBG5;A0A4D5RA76;A0A4D5RAC7;A0A7I2V3H3;Q53GA1;A0A4D5RA98;Q53G85;Q53HR5;Q53HQ7;A8K9C4;Q9H2I7;A0A087WV01;A0A4D5RAN2;B4DNE0;Q53G89;A0A4D5RAB8;A0A4D5RA52;A0A4D5RA61;A0A4D5RBK4;A0A4D5RBI9;A0A4D5RAF1;A0A4D5RAA9;A0A4D5RA69;Q5JR01;A0A4D5RBD4;A0A4D5RBH1;A6PW80;Q6NSH7;A0A4D5RA74;A0A4D5RA40;A0A4D5RA53;A0A4D5RAE1;A0A6Q…	P68104	EEF1A1;EEF1A1P5;EEF1A2	Elongation factor 1-alpha 1;Elongation factor 1-alpha;Putative elongation factor 1-alpha-like 3;Elongation factor 1-alpha 2	2	100.67	373230	369870	3363	369870	4909.3
1114.62	D6RBD7;C9J1V9;O43324	D6RBD7	EEF1E1;EEF1E1-BLOC1S5	Eukaryotic translation elongation factor 1 epsilon-1	2	65.933	54616	23191	31425	23191	45874
1540.73	Q53YD7;P26641;B4DUK7;Q2F838;B4DSR4	Q53YD7	EEF1G	Elongation factor 1-gamma	2	141.29	206550	73365	133180	73365	194420
1122.62	Q53YD7;P26641;B4DUP0	Q53YD7	EEF1G	Elongation factor 1-gamma	2	65.933	369780	163180	206600	163180	301590
923.486	Q53YD7;P26641;B4DUP0	Q53YD7	EEF1G	Elongation factor 1-gamma	2	65.313	100350	98818	1528.7	98818	2231.6
2219.15	P13639;B4DPU3;Q6PK56;B4DRE8;B4DMC6	P13639	EEF2	Elongation factor 2	2	201.65	1389900	826310	563590	826310	822720
2142.07	P13639;Q8TA90;B4DPU3;Q6W6M8	P13639	EEF2	Elongation factor 2	3	125.52	1151400	643770	507610	643770	741000
1798.89	P13639;Q8TA90;B4DPU3	P13639	EEF2	Elongation factor 2	2	190.37	338480	336430	2054.5	336430	2999.1
2800.4	P13639;B4DPU3;Q6PK56;B4DRE8;B4DMC6	P13639	EEF2	Elongation factor 2	3	101.62	382610	303830	78780	303830	115000
1438.68	P13639;Q8TA90;B4DPU3;Q6PK56	P13639	EEF2	Elongation factor 2	2	106.35	85455	2838.4	82617	2838.4	120600
1566.77	P13639;Q8TA90;B4DPU3;Q6PK56	P13639	EEF2	Elongation factor 2	2;3	155.57	2569500	1553200	1016300	1553200	1483600
978.502	H0Y588;H0Y6F0;H0YHT5;Q5VUJ9	H0Y588	EFCAB2	EF-hand calcium-binding domain-containing protein 2	2	90.308	119440	48556	70880	48556	103470
1919.87	A0A7P0TAL9;A0A7P0TBA9;B7ZKK7;P19525;Q8IW76;A0A7P0Z4M0;Q05CP4;Q6PK38	A0A7P0TAL9	EIF2AK2	Interferon-induced, double-stranded RNA-activated protein kinase	2	88.42	57608	38137	19471	38137	28424
1249.66	A0A7P0TAL9;A0A7P0TBA9;B7ZKK7;P19525;Q8IW76;A0A7P0Z4M0	A0A7P0TAL9	EIF2AK2	Interferon-induced, double-stranded RNA-activated protein kinase	2	90.263	113870	59893	53974	59893	78791
1488.82	A0A7P0TAL9;A0A7P0TBA9;B7ZKK7;P19525;Q8IW76	A0A7P0TAL9	EIF2AK2	Interferon-induced, double-stranded RNA-activated protein kinase	2	58.313	82576	53266	29310	53266	42787
2511.32	Q14232	Q14232	EIF2B1	Translation initiation factor eIF-2B subunit alpha	3	59.625	22427	22427	0	22427	0
1303.65	Q14232;F5H0D0	Q14232	EIF2B1	Translation initiation factor eIF-2B subunit alpha	2	40.533	31811	10999	20812	10999	30380
1755.76	Q6IBR8;B5BU01;P20042;Q3B7I9	Q6IBR8	EIF2S2	Eukaryotic translation initiation factor 2 subunit 2	2	105.94	94713	42054	52659	42054	76871
1548.8	P41091;Q2VIR3	P41091	EIF2S3;EIF2S3L	Eukaryotic translation initiation factor 2 subunit 3;Putative eukaryotic translation initiation factor 2 subunit 3-like protein	2	226.85	292020	136180	155830	136180	227480
1414.75	Q24JU4;J9R021;Q14152;Q7Z5T5;Q6P1R0;Q05BS0;Q3B770	Q24JU4	EIF3A;eIF3a	Eukaryotic translation initiation factor 3 subunit A	2	105.94	40247	31525	8722.7	31525	12733
2119.99	Q24JU4;J9R021;Q14152;Q7Z5T5	Q24JU4	EIF3A;eIF3a	Eukaryotic translation initiation factor 3 subunit A	2	86.729	53418	34810	18608	34810	27164
1778.89	Q24JU4;J9R021;Q14152;Q7Z5T5;Q6P1R0;Q05BS0;Q3B770	Q24JU4	EIF3A;eIF3a	Eukaryotic translation initiation factor 3 subunit A	2	136.06	126050	92460	33594	92460	49041
2716.33	B4DV79;A4D210;P55884;Q96G38;B4DXN6;Q59FS8	B4DV79	EIF3B	Eukaryotic translation initiation factor 3 subunit B	3	35.225	183160	108270	74898	108270	109340
1359.6	B4DV79;A4D210;P55884;Q86UM1;C9JZG1	B4DV79	EIF3B;EIF3S9	Eukaryotic translation initiation factor 3 subunit B	2	117.21	61179	10326	50853	10326	74234
1236.61	B4DVQ5;A1KYQ7;Q99613;B5ME19;B4DVU3;B4DDN4;Q3B7B9;B4DRU0;H3BPE3;H3BPE4;H3BTY8	B4DVQ5	EIF3C;EIF3CL	Eukaryotic translation initiation factor 3 subunit C;Eukaryotic translation initiation factor 3 subunit C-like protein	2	56.378	17388	0	17388	0	25383
1225.56	B4DVQ5;A1KYQ7;Q99613;B5ME19;Q3B7B9;B4E2Z6;H3BPE3	B4DVQ5	EIF3C;EIF3CL	Eukaryotic translation initiation factor 3 subunit C;Eukaryotic translation initiation factor 3 subunit C-like protein	2	120.33	138950	83113	55838	83113	81512
1546.79	O75822;H0YGJ7;H0YLP3	O75822	EIF3J	Eukaryotic translation initiation factor 3 subunit J	2	42.061	47679	23330	24349	23330	35544
1629.82	K7EQM4;U3LUI4;A0A087WVB9;B4DVD7;Q9UBQ5;K7ES31;K7ERF1	K7EQM4	EIF3K	Eukaryotic translation initiation factor 3 subunit K	2	54.199	18950	0	18950	0	27663
2279.3	Q7L2H7;J3KNJ2;H0YCQ8	Q7L2H7	EIF3M	Eukaryotic translation initiation factor 3 subunit M	4	105.19	281570	220620	60947	220620	88970
1967.09	Q7L2H7;J3KNJ2;H0YCQ8	Q7L2H7	EIF3M	Eukaryotic translation initiation factor 3 subunit M	3	148.82	305160	206880	98273	206880	143460
1530.82	B4DEP6;E7EX17;B4DRM3;P23588;Q7Z5Y0;B4DS01;F8VX11	B4DEP6	EIF4B	Eukaryotic translation initiation factor 4B	2	172.92	433370	227930	205440	227930	299900
1245.65	Q04637;E9PGM1;B2RU06;B2RU10;A0A7I2Y1C3;B4DGF1;E7EUU4;E7EX73;Q4LE58;B4DSI9;Q96I65	Q04637	EIF4G1;EIF4G1 variant protein	Eukaryotic translation initiation factor 4 gamma 1	2	97.277	81990	2889.3	79101	2889.3	115470
1132.55	Q04637;E9PGM1;B2RU06;B2RU10;A0A7I2Y1C3;B4DGF1;E7EUU4;E7EX73;Q4LE58;B4DSI9;Q96I65	Q04637	EIF4G1;EIF4G1 variant protein	Eukaryotic translation initiation factor 4 gamma 1	2	69.915	52601	49389	3212.1	49389	4688.9
1564.9	A0A8I5KT99;A0A0U1RQK7;Q59GJ0;A0A8I5KV92;B4DZE1;B4DH17;A0A0A0MSA7;A0A8I5QJH9;A0A804HJV5;A0A8J9G7U8;O43432	A0A8I5KT99	EIF4G3	Eukaryotic translation initiation factor 4 gamma 3	2	63.212	28068	18652	9416.3	18652	13746
995.492	A0A7I2V4E4;Q15056;Q75MU1;B4DMV6;Q75MU2;A0A7I2V385;A4D198	A0A7I2V4E4	EIF4H;WBSCR1;LOC392647	Eukaryotic translation initiation factor 4H	2	142.04	224180	126060	98111	126060	143220
1659.89	P55010;Q6IBU0;B4DEN3	P55010	EIF5	Eukaryotic translation initiation factor 5	2	89.382	162930	100090	62848	100090	91746
1689.73	Q8N5A0;A0A087WUT6;O60841;A0JLR8;Q05CQ1	Q8N5A0	EIF5B	Eukaryotic translation initiation factor 5B	2	98.167	30753	27140	3612.8	27140	5273.9
2606.35	Q8N5A0;A0A087WUT6;O60841;B3KM86	Q8N5A0	EIF5B	Eukaryotic translation initiation factor 5B	3	66.913	78803	60659	18144	60659	26487
1478.79	Q8N5A0;A0A087WUT6;O60841;B3KM86	Q8N5A0	EIF5B	Eukaryotic translation initiation factor 5B	2	84.309	34988	34988	0	34988	0
1856.9	Q8N5A0;A0A087WUT6;O60841;A0JLR8;Q05CQ1	Q8N5A0	EIF5B	Eukaryotic translation initiation factor 5B	2	174.72	78045	46222	31823	46222	46455
3001.54	K9JA46;P07900;Q8TBA7;O75322;Q96HX7	K9JA46	EL52;HSP90AA1	Heat shock protein HSP 90-alpha	3	94.838	40440	36969	3470.9	36969	5066.8
889.414	K9JA46;P07900;Q8TBA7;O75322;Q96HX7;P08238;B4DMA2;B4DGL0;A8K3W9;Q9H6X9;Q58FF7;Q58FF4	P08238	EL52;HSP90AA1;HSP90AB1;HSP90AB3P;HSP90Bf	Heat shock protein HSP 90-alpha;Heat shock protein HSP 90-beta;Putative heat shock protein HSP 90-beta-3	2	141.93	77539	0	77539	0	113190
2000.94	K9JA46;P07900;Q8TBA7;Q2VPJ6;O75322;Q86U12;Q96HX7;Q58FF9	K9JA46	EL52;HSP90AA1;HSP90Af	Heat shock protein HSP 90-alpha	2	96.313	216690	122270	94413	122270	137820
2129.04	K9JA46;P07900;Q8TBA7;Q2VPJ6;O75322;Q86U12;Q96HX7;Q58FF9	K9JA46	EL52;HSP90AA1;HSP90Af	Heat shock protein HSP 90-alpha	3	156.02	329900	174260	155640	174260	227200
2136.19	A0A8I5KTE8;A0A8I5KW55;H7C5A2;Q8N766;A0A8I5KQA0;A0A8I5KXE1	A0A8I5KTE8	EMC1	ER membrane protein complex subunit 1	3	42.495	91112	80357	10755	80357	15700
940.473	P50402;Q5HY57	P50402	EMD	Emerin	2	74.269	64631	62729	1902.7	62729	2777.6
1936.94	P50402;Q5HY57;A0A804HIV7	P50402	EMD	Emerin	3	90.156	252650	127810	124840	127810	182240
1959.92	P06733;A0A024R4F1;A0A2R8Y6G6;E2DRY6	P06733	ENO1	Alpha-enolase;Enolase	2	319.43	1135100	501050	634020	501050	925540
2742.37	P06733;A0A024R4F1;A0A2R8Y6G6;E2DRY6	P06733	ENO1	Alpha-enolase;Enolase	3	23.381	38567	0	38567	0	56300
2509.11	P06733;A0A024R4F1;A0A2R8Y6G6;E2DRY6	P06733	ENO1	Alpha-enolase;Enolase	2	173.54	3113400	2014000	1099300	2014000	1604800
1803.94	P06733;A0A024R4F1;A0A2R8Y6G6;K7EM90;A0A2R8YEM5;A0A2R8Y879;E5RI09;E5RG95;K7EPM1;K7EKN2;E5RGZ4;K7ERS8;A0A2R8Y798;F5H1C3;B4DUJ6;A0A2R8YEG5;Q6FHV6;P09104;A8K3B0;F5H0C8;P13929	P06733	ENO1;ENO3;ENO2	Alpha-enolase;Enolase;Gamma-enolase;Beta-enolase	2	217.2	3933200	2057600	1875600	2057600	2738000
809.44	P06733;A0A024R4F1;K7EM90;A4UCS8;A0A2R8YEM5;A0A2R8Y879;A0A2R8Y6I8;K7ERS8;L0R6S1	P06733	ENO1;TMEM237	Alpha-enolase;Enolase	2	73.637	500240	74603	425640	74603	621340
2482.1	Q6FHV6;P09104;A8K3B0;F5H0C8	Q6FHV6	ENO2	Gamma-enolase;Enolase	2	66.509	56427	34426	22002	34426	32118
990.499	Q6FHV6;P09104;A8K3B0;F5H0C8;P13929;U3KQQ1;Q9NPL4	Q6FHV6	ENO2;ENO3	Gamma-enolase;Enolase;Beta-enolase	2	58.687	19783	9270.4	10513	9270.4	15347
1904.99	Q7L5Y1;J3QL81	Q7L5Y1	ENOSF1	Mitochondrial enolase superfamily member 1	2	44.045	21689	10530	11159	10530	16290
2084.98	R4SBI6;Q6FGZ3;P07099;B1AQP8;A0A0S2Z3T1	R4SBI6	EPHX1	Epoxide hydrolase 1	3	49.485	29973	29973	0	29973	0
1544.81	P07814;Q3KQZ8;B4DKX5;V9GYZ6;H6WCP5	P07814	EPRS	Bifunctional glutamate/proline--tRNA ligase;Glutamate--tRNA ligase;Proline--tRNA ligase	2	183.27	219000	34303	184700	34303	269620
1680.83	P07814;B4DP50	P07814	EPRS	Bifunctional glutamate/proline--tRNA ligase;Glutamate--tRNA ligase;Proline--tRNA ligase	2	95.677	48033	32515	15518	32515	22652
1610.89	P07814;Q3KQZ8;B4DKX5;V9GYZ6	P07814	EPRS	Bifunctional glutamate/proline--tRNA ligase;Glutamate--tRNA ligase;Proline--tRNA ligase	2	181.44	184180	124190	60000	124190	87587
2047.06	A0A994J7R8;A0A994J841;Q7Z5V0;B1AUU8;A0A994J5J3;A0A994J5A3;P42566	A0A994J7R8	EPS15	Epidermal growth factor receptor substrate 15	2	108.34	168200	78124	90074	78124	131490
1012.59	A0A8I5KNY4;A0A8I5QJT4;A0A8I5KXJ0;E7ER77;A0A8I5QL16;A0A8I5QJH1;A0A8I5KYJ3;A0A8I5KUT1;Q7Z2K6;A0A0C4DGF0	A0A8I5KNY4	ERMP1	Endoplasmic reticulum metallopeptidase 1	2	95.311	38564	25093	13472	25093	19666
2308.01	A0A090N8Y2;A0A499FI48;C9JMN9;P13667	A0A090N8Y2	ERP70;PDIA4	Protein disulfide-isomerase A4	2	97.268	341450	104380	237070	104380	346080
1289.69	A0A090N8Y2;A0A499FI48;C9JMN9;P13667	A0A090N8Y2	ERP70;PDIA4	Protein disulfide-isomerase A4	2	92.732	81803	0	81803	0	119420
1016.53	A0A140VJJ2;P10768;X6RA14;U3KQT1;H7BZT7	A0A140VJJ2	ESD	S-formylglutathione hydrolase	2	60.589	34985	5161.3	29823	5161.3	43536
2522.2	A0A140VJJ2;P10768;X6RA14;U3KQT1;H7BZT7	A0A140VJJ2	ESD	S-formylglutathione hydrolase	2	151.55	115710	79647	36064	79647	52647
1391.78	A0A087WX71;A0JLU5;Q05C10;Q9H501	A0A087WX71	ESF1	ESF1 homolog	2	94.804	37038	18954	18084	18954	26399
1308.81	B3KY56;Q9BSJ8;B3KMV5	B3KY56	ESYT1	Extended synaptotagmin-1	2	116.13	313760	179860	133890	179860	195460
1680.9	B3KY56;Q9BSJ8;B3KMV5	B3KY56	ESYT1	Extended synaptotagmin-1	2	68.108	46698	0	46698	0	68169
2207.11	A0A8I5KT03;A0A8I5KYP7;A0A0S2Z3L0;A0A8I5KYH4;A0A8I5KVL5;H0YLU7;P13804;A0A8I5KUR2;A0A0S2Z3M4;H0YK49;H0YL83	A0A8I5KT03	ETFA	Electron transfer flavoprotein subunit alpha, mitochondrial	2	23.107	46948	46948	0	46948	0
2229.05	G3V377;F8W9B8;B4E0U7;A0A0A0MSI8;O00471	G3V377	EXOC5	Exocyst complex component 5	2	35.246	31469	16627	14843	16627	21667
1893.91	A0A0A0MRJ7;P12259;Q8WWQ7	A0A0A0MRJ7	F5;factor V	Coagulation factor V;Coagulation factor V heavy chain;Coagulation factor V light chain	2	55.354	54956	12493	42463	12493	61987
2009.99	P23610	P23610	F8A1	Factor VIII intron 22 protein	2	66.66	77788	46455	31333	46455	45740
1957.02	B4E1J2;B3KTE4;E7ESJ7;A0A140VKG4;Q9NRY5;B4DQT0	B4E1J2	FAM114A2	Protein FAM114A2	3	70.806	54388	33565	20823	33565	30397
1565.72	A0A8V8TNY3;Q9NZB2;A0A0C4DH52	A0A8V8TNY3	FAM120A	Constitutive coactivator of PPAR-gamma-like protein 1	2	162.16	121030	68433	52598	68433	76782
1881.06	H7C0W7;A0A7P0T943;A0A0S2Z6M9;Q9BYI3	H7C0W7	FAM126A	Hyccin	2	61.042	42204	22777	19427	22777	28360
1967.05	Q96TA1;Q9H8K1;Q2YD88;Q9H6L6	Q96TA1	FAM129B	Niban-like protein 1	3	28.432	49675	30396	19279	30396	28143
1897.97	Q96TA1	Q96TA1	FAM129B	Niban-like protein 1	3	119.43	88600	88600	0	88600	0
1483.9	Q96TA1;Q9H8K1;Q2YD88	Q96TA1	FAM129B	Niban-like protein 1	2	139.78	109320	65337	43984	65337	64208
1738.88	C9JME2;A0A2X0TVY0;Q9Y4F1	C9JME2	FARP1	FERM, RhoGEF and pleckstrin domain-containing protein 1	2	51.569	11620	11620	0	11620	0
1031.58	Q9BR63;A8K666;Q9NSD9	Q9BR63	FARSB	Phenylalanine--tRNA ligase beta subunit	2	133.9	258800	144290	114510	144290	167160
1183.66	Q6IBR2;Q9Y285;K7EK06;K7ER16	Q6IBR2	FARSLA;FARSA	Phenylalanine--tRNA ligase alpha subunit	2	113.46	24059	10173	13887	10173	20271
2148.07	P49327;A0A0U1RQF0	P49327	FASN	Fatty acid synthase;[Acyl-carrier-protein] S-acetyltransferase;[Acyl-carrier-protein] S-malonyltransferase;3-oxoacyl-[acyl-carrier-protein] synthase;3-oxoacyl-[acyl-carrier-protein] reductase;3-hydroxyacyl-[acyl-carrier-protein] dehydratase;Enoyl-[acyl-carrier-protein] reductase;Oleoyl-[acyl-carrier-protein] hydrolase	3	46.206	186150	176620	9523.5	176620	13902
2784.58	P49327;A0A0U1RQF0	P49327	FASN	Fatty acid synthase;[Acyl-carrier-protein] S-acetyltransferase;[Acyl-carrier-protein] S-malonyltransferase;3-oxoacyl-[acyl-carrier-protein] synthase;3-oxoacyl-[acyl-carrier-protein] reductase;3-hydroxyacyl-[acyl-carrier-protein] dehydratase;Enoyl-[acyl-carrier-protein] reductase;Oleoyl-[acyl-carrier-protein] hydrolase	3	93.495	872050	677300	194750	677300	284290
2264.08	P49327;A0A0U1RQF0	P49327	FASN	Fatty acid synthase;[Acyl-carrier-protein] S-acetyltransferase;[Acyl-carrier-protein] S-malonyltransferase;3-oxoacyl-[acyl-carrier-protein] synthase;3-oxoacyl-[acyl-carrier-protein] reductase;3-hydroxyacyl-[acyl-carrier-protein] dehydratase;Enoyl-[acyl-carrier-protein] reductase;Oleoyl-[acyl-carrier-protein] hydrolase	3	52.662	58690	39871	18819	39871	27472
1404.81	P49327;A0A0U1RQF0	P49327	FASN	Fatty acid synthase;[Acyl-carrier-protein] S-acetyltransferase;[Acyl-carrier-protein] S-malonyltransferase;3-oxoacyl-[acyl-carrier-protein] synthase;3-oxoacyl-[acyl-carrier-protein] reductase;3-hydroxyacyl-[acyl-carrier-protein] dehydratase;Enoyl-[acyl-carrier-protein] reductase;Oleoyl-[acyl-carrier-protein] hydrolase	2	156.57	110340	86278	24058	86278	35120
1350.69	P49327;A0A0U1RQF0	P49327	FASN	Fatty acid synthase;[Acyl-carrier-protein] S-acetyltransferase;[Acyl-carrier-protein] S-malonyltransferase;3-oxoacyl-[acyl-carrier-protein] synthase;3-oxoacyl-[acyl-carrier-protein] reductase;3-hydroxyacyl-[acyl-carrier-protein] dehydratase;Enoyl-[acyl-carrier-protein] reductase;Oleoyl-[acyl-carrier-protein] hydrolase	2	175.64	130500	130500	0	130500	0
1740.82	P49327;A0A0U1RQF0;Q6PJJ3	P49327	FASN	Fatty acid synthase;[Acyl-carrier-protein] S-acetyltransferase;[Acyl-carrier-protein] S-malonyltransferase;3-oxoacyl-[acyl-carrier-protein] synthase;3-oxoacyl-[acyl-carrier-protein] reductase;3-hydroxyacyl-[acyl-carrier-protein] dehydratase;Enoyl-[acyl-carrier-protein] reductase;Oleoyl-[acyl-carrier-protein] hydrolase	3	55.604	57765	42206	15559	42206	22713
2232.14	P49327;A0A0U1RQF0	P49327	FASN	Fatty acid synthase;[Acyl-carrier-protein] S-acetyltransferase;[Acyl-carrier-protein] S-malonyltransferase;3-oxoacyl-[acyl-carrier-protein] synthase;3-oxoacyl-[acyl-carrier-protein] reductase;3-hydroxyacyl-[acyl-carrier-protein] dehydratase;Enoyl-[acyl-carrier-protein] reductase;Oleoyl-[acyl-carrier-protein] hydrolase	2	87.251	360770	242700	118070	242700	172350
1532.85	Q96BS4;P22087	Q96BS4	FBL	rRNA 2-O-methyltransferase fibrillarin	2	176.45	249500	109770	139730	109770	203970
1234.48	P23142;B4DUV1;A0A8S0MAG0;A0A8S0LWY1;B1AHL2;B1AHM7;B1AHN3;B1AHM8;H7C1M6;B1AHM9	P23142	FBLN1	Fibulin-1	2	58.687	41856	27354	14502	27354	21170
1637.9	Q96ME1	Q96ME1	FBXL18	F-box/LRR-repeat protein 18	2	104.04	12450	11113	1337.5	11113	1952.5
2321.18	B4DWZ4;Q6FHX6;P39748;I3L3E9	B4DWZ4	FEN1	Flap endonuclease 1	2	15.141	77696	33565	44131	33565	64422
1471.65	A8K6S3;Q96AC1;G3V5R2;G3V281	A8K6S3	FERMT2	Fermitin family homolog 2	2	39.039	14701	10840	3861.3	10840	5636.7
2163.22	A0A994J7B5;A0A994J4U5;A0A994J500;A0A994J5H4;A0A994J527;A0A994J518;A0A994J7D3;A0A994J7R7;B4DH64;A0A994J4T6;A0A994J5H0;A0A087WV25;A0A994J5D2;A0A994J4U0;A0A994J5F4;A0A994J5E9;A0A994J7Q7;O95684	A0A994J7B5	FGFR1OP	FGFR1 oncogene partner	2	87.251	38239	30427	7812	30427	11404
1025.42	B7Z9A1;Q53FI7;B7Z5V0;Q13642;A0A0D9SEY7;B7Z5T3;Q5JXI8;A0A494C0D6;B7Z4B7;Q5JXI2;Q5JXI3;Q5JXH7;Q5JXH8;A0A0D9SFZ9;B3KRI9;Q5JXH9;A0A0D9SFB0;A0A0D9SFI6;Q5JXI0;A0A0D9SGB2;A0A0D9SGD1;A0A494C0J3;A0A494C1G1	B7Z9A1	FHL1	Four and a half LIM domains protein 1	2	36.57	67958	55684	12274	55684	17918
2073.83	Q53T40;I0CE67;Q6I9R8;Q2TSB7;Q2XQU9;Q14192	Q53T40	FHL2;AAG11	Four and a half LIM domains protein 2	2	41.87	16215	0	16215	0	23671
2016.86	Q96C98;Q9P100;Q13643	Q96C98	FHL3	Four and a half LIM domains protein 3	2	50.641	25296	0	25296	0	36928
1055.53	Q02790;B2R9U2;F5H1U3	Q02790	FKBP4	Peptidyl-prolyl cis-trans isomerase FKBP4;Peptidyl-prolyl cis-trans isomerase FKBP4, N-terminally processed;Peptidyl-prolyl cis-trans isomerase	2	104.39	79086	36512	42573	36512	62148
2126.02	Q53GX4;Q2TA84;Q13451;B7Z8G2;B7Z7Z8	Q53GX4	FKBP5	Peptidyl-prolyl cis-trans isomerase FKBP5;Peptidyl-prolyl cis-trans isomerase FKBP5, N-terminally processed	2	95.677	112860	0	112860	0	164760
1609.84	U3KQ64;B2R8G6;B7Z6M0;Q14318;M0R2K9	U3KQ64	FKBP8	Peptidyl-prolyl cis-trans isomerase FKBP8;Peptidyl-prolyl cis-trans isomerase	2	77.157	53531	22766	30765	22766	44911
1750.89	Q5T196;B3KQW9;Q8NFF5	Q5T196	FLAD1	FAD synthase;Molybdenum cofactor biosynthesis protein-like region;FAD synthase region	3	28.328	13272	13272	0	13272	0
1115.63	Q13045;B4DIX0;Q59H95	Q13045	FLII	Protein flightless-1 homolog	2	74.486	82380	27545	54834	27545	80047
1428.71	P21333;Q60FE5;Q60FE6;A6NDY9	P21333	FLNA	Filamin-A	2	123.99	167610	82084	85524	82084	124850
1196.52	P21333;Q60FE5;Q60FE6;A6NDY9;A0A7P0NMY4	P21333	FLNA	Filamin-A	2	43.168	158220	149540	8680	149540	12671
1783.84	P21333;Q60FE5;Q60FE6;A6NDY9;A0A7P0NMY4	P21333	FLNA	Filamin-A	2;3	138	282510	207560	74949	207560	109410
1532.76	P21333;Q60FE5;Q60FE6;A0A7P0NMY4;Q8TES4;Q6NXF2;Q96C61;B4E2F9;B4DTD5;Q2VP91;H0Y5C6	P21333	FLNA;FLJ00119	Filamin-A	2	128.97	332240	105790	226450	105790	330570
1093.54	P21333;Q60FE5;Q60FE6;A0A7P0NMY4;Q8TES4;Q6NXF2;Q96C61;B4E2F9;B4DTD5;Q2VP91;H0Y5C6	P21333	FLNA;FLJ00119	Filamin-A	2	141.93	205610	95466	110140	95466	160790
1653.81	P21333;Q60FE5;Q60FE6;A0A7P0NMY4;Q8TES4;Q6NXF2;Q96C61;B4E2F9;B4DTD5;Q2VP91	P21333	FLNA;FLJ00119	Filamin-A	2	99.668	192920	107620	85301	107620	124520
2341.22	P21333;Q60FE5;Q60FE6;A6NDY9;Q8TES4	P21333	FLNA;FLJ00119	Filamin-A	2	85.513	614290	285740	328560	285740	479620
1788.82	P21333;Q60FE5;Q60FE6;A6NDY9;A0A7P0NMY4;Q8TES4;Q6NXF2;Q96C61;B4E2F9;Q86TQ3	P21333	FLNA;FLJ00119	Filamin-A	2;3	139.5	768960	438560	330400	438560	482320
1937.01	P21333;Q60FE5;Q60FE6;A6NDY9;Q8TES4	P21333	FLNA;FLJ00119	Filamin-A	2	218.58	376230	161670	214560	161670	313210
2257.02	P21333;Q60FE5;Q60FE6;A6NDY9;A0A7P0NMY4;Q8TES4;Q6NXF2;Q96C61;B4E2F9;B4DTD5;Q2VP91;H0Y5C6	P21333	FLNA;FLJ00119	Filamin-A	2	81.578	27905	7755.3	20150	7755.3	29415
3578.63	P21333;Q60FE5;Q60FE6;A6NDY9;Q8TES4	P21333	FLNA;FLJ00119	Filamin-A	3	15.727	44235	0	44235	0	64573
1150.62	P21333;Q60FE5;Q60FE6;A6NDY9;A0A7P0NMY4;Q8TES4;Q6NXF2;Q96C61;B4E2F9;Q86TQ3	P21333	FLNA;FLJ00119	Filamin-A	2	94.804	66928	0	66928	0	97701
1747.89	O75369;A0A804HK76;Q68CT4;E7EN95;A0A804HL72	O75369	FLNB;DKFZp686A1668	Filamin-B	3	32.61	55054	29549	25505	29549	37232
2193.14	O75369;A0A804HK76;Q68CT4;E7EN95;A0A804HL72	O75369	FLNB;DKFZp686A1668	Filamin-B	3	55.866	87689	45268	42420	45268	61925
795.424	O75369;A0A804HK76;Q68CT4;E7EN95;A0A804HL72	O75369	FLNB;DKFZp686A1668	Filamin-B	2	66.087	131630	97193	34434	97193	50267
2119.06	O75369;A0A804HK76;Q68CT4;E7EN95;A0A804HL72	O75369	FLNB;DKFZp686A1668	Filamin-B	3	69.201	88401	47645	40756	47645	59496
1765.94	O75369;A0A804HK76;Q68CT4;E7EN95;A0A804HL72	O75369	FLNB;DKFZp686A1668	Filamin-B	2	99.589	286220	145120	141100	145120	205980
1643.86	O75369;A0A804HK76;Q68CT4;E7EN95;A0A804HL72;A0A0C4DGA1	O75369	FLNB;DKFZp686A1668	Filamin-B	2	252.75	108440	62927	45516	62927	66444
1968.02	O75369;A0A804HK76;Q68CT4;E7EN95;A0A804HL72	O75369	FLNB;DKFZp686A1668	Filamin-B	2	157.54	97461	46379	51082	46379	74569
2095.95	O75369;A0A804HK76;Q68CT4;E7EN95;A0A804HL72	O75369	FLNB;DKFZp686A1668	Filamin-B	2	121.86	112780	60438	52340	60438	76406
2312.16	O75369;A0A804HK76;Q68CT4;E7EN95;A0A804HL72	O75369	FLNB;DKFZp686A1668	Filamin-B	2	98.895	406160	191850	214320	191850	312860
2295.12	O75369;A0A804HK76;Q68CT4;E7EN95;A0A804HL72	O75369	FLNB;DKFZp686A1668	Filamin-B	2	76.009	40588	40588	0	40588	0
1809.84	O75369;A0A804HK76;Q68CT4;E7EN95;A0A804HL72	O75369	FLNB;DKFZp686A1668	Filamin-B	2	100.07	154950	86775	68178	86775	99526
1721.91	O75369;A0A804HK76;Q68CT4;E7EN95;A0A804HL72	O75369	FLNB;DKFZp686A1668	Filamin-B	3	19.89	12858	0	12858	0	18770
1171.59	O75369;A0A804HK76;A0A804HL72;A0A804HJC2;P21333;Q60FE5;Q60FE6;A6NDY9;A0A7P0NMY4;F8WE98;A0A7I2V3E6;A0A087WWY3;Q14315	P21333	FLNB;FLNA;FLNC	Filamin-B;Filamin-A;Filamin-C	2	81.163	115920	89468	26455	89468	38618
2560.26	Q14315	Q14315	FLNC	Filamin-C	3	49.155	184600	110230	74368	110230	108560
1247.69	Q14315;B5AGT3	Q14315	FLNC	Filamin-C	2	84.309	26064	5315.7	20748	5315.7	30288
2001.13	Q14315;Q59H94	Q14315	FLNC	Filamin-C	2	119.58	429920	227300	202610	227300	295780
1313.63	Q14315;Q59H94	Q14315	FLNC	Filamin-C	2	67.548	23084	23084	0	23084	0
2339.21	Q14315;Q59H94	Q14315	FLNC	Filamin-C	2	41.188	90086	90086	0	90086	0
1979.06	Q14315;Q59H94	Q14315	FLNC	Filamin-C	2	118.26	162260	83594	78664	83594	114830
2284.1	Q14315;Q59H94	Q14315	FLNC	Filamin-C	2	80.379	144810	46297	98509	46297	143800
2515.16	Q14315;Q59H94	Q14315	FLNC	Filamin-C	3	21.708	114670	65562	49103	65562	71680
2136.03	Q14315	Q14315	FLNC	Filamin-C	3	34.338	37123	27472	9651	27472	14088
2014.9	Q14315	Q14315	FLNC	Filamin-C	2	87.573	84815	49702	35113	49702	51257
1654.76	O75955;Q53HQ0;Q5ST80;Q6IB58;A0A140T9R1;A0A140T9B1;A2AB10;A2AB09;A2AB12;A0A140T9X0;A0A0G2JJQ6;A2AB11;A2AB13;A0A140T959;A0A140T9C3;A0A140T910;A0A140T957	O75955	FLOT1	Flotillin-1	3	69.327	53279	32708	20571	32708	30030
2062.07	Q06787;A0A8I5KTZ9;X5DQX7;A0A8I5KS01;X5D907;G3V0J0;A0A8I5KZ21;A8MQB8;A0A8I5KWH0;A0A8I5KT56;R9WQY1;A0A087WY29;W5ZQ92;A0A087WVL8;R9WNI0;A0A087WXI3;Q59GC1;A0A8I5KUC2;A0A8I5KTT6;R9WPL0;B4DZ17;B4DFH8	Q06787	FMR1	Fragile X mental retardation protein 1	2	126.32	44011	26197	17814	26197	26004
3744.93	A0A384MR03;B7ZLE5;P02751	A0A384MR03	FN1	Fibronectin;Anastellin;Ugl-Y1;Ugl-Y2;Ugl-Y3	3	20.294	50859	50859	0	50859	0
1566.57	A0A384MR03;B7ZLE5;B4DU16;Q6PJE5;B4DN21;B4DTH2;Q9H382;Q7L553;P02751;H0Y7Z1	A0A384MR03	FN1	Fibronectin;Anastellin;Ugl-Y1;Ugl-Y2;Ugl-Y3	2	43.306	54244	21155	33089	21155	48303
2474.29	A0A384MR03;B7ZLE5;Q5CZ99	A0A384MR03	FN1;DKFZp686I1370		3	96.453	415130	102720	312410	102720	456050
2523.36	A0A384MR03;B7ZLE5;B4DU16;Q5CZ99;P02751;H0Y7Z1	A0A384MR03	FN1;DKFZp686I1370	Fibronectin;Anastellin;Ugl-Y1;Ugl-Y2;Ugl-Y3	2	107.84	121980	86448	35533	86448	51870
1064.43	A0A384MR03;B7ZLE5;Q6MZF4;P02751	A0A384MR03	FN1;DKFZp686K139	Fibronectin;Anastellin;Ugl-Y1;Ugl-Y2;Ugl-Y3	2	55.235	90083	0	90083	0	131500
2104.91	Q53EP0	Q53EP0	FNDC3B	Fibronectin type III domain-containing protein 3B	3	22.724	11929	11929	0	11929	0
2059.04	B3KTA3;A0A384MEG1;Q16658	B3KTA3	FSCN1	Fascin	2	146.34	231450	145830	85622	145830	124990
1490.72	A0A384MDR3;P02792;Q6S4P3;B1Q387;Q4FCH6	A0A384MDR3	FTL	Ferritin light chain;Ferritin	2	187.85	241690	154550	87147	154550	127220
1593.74	Q8IY81;B4DKU3	Q8IY81	FTSJ3	pre-rRNA processing protein FTSJ3	2	50.116	51751	21247	30504	21247	44529
1852.99	Q8IY81;J3QSE2;J3KS36	Q8IY81	FTSJ3	pre-rRNA processing protein FTSJ3	2	47.57	24132	24132	0	24132	0
1113.56	Q96I24;A0A494C1K6;A0A8V8TNQ2	Q96I24	FUBP3	Far upstream element-binding protein 3	2	74.269	56142	25957	30185	25957	44064
1285.7	P04066;B5MDC5	P04066	FUCA1	Tissue alpha-L-fucosidase	2	27.589	21718	1671.8	20047	1671.8	29264
1142.63	P04066	P04066	FUCA1	Tissue alpha-L-fucosidase	2	85.716	66439	66439	0	66439	0
1678.87	Q9BTY2	Q9BTY2	FUCA2	Plasma alpha-L-fucosidase	2	119.43	41517	1821.3	39696	1821.3	57947
1754.77	P51116;A0A994J7P9	P51116	FXR2	Fragile X mental retardation syndrome-related protein 2	2	76.196	56566	32956	23609	32956	34465
1572.76	Q13283;A0A7I2V5M7;Q53HH4;Q5U0Q1;Q6FI03;A0A7I2YQN9;B7Z8K4;Q32P45;Q6ZP53;A0A7I2YQH0	Q13283	G3BP1;DKFZp686L1159;G3BP	Ras GTPase-activating protein-binding protein 1	2	117.45	86298	47087	39212	47087	57241
1663.86	P11413;A0A8Q3SIS5;E7EUI8;A0A384NL00;A0A8G1M3Q3;A8K8D9;B4DYA7;A0A8Q3SIN6;Q2Q9H2;Q2VF42;A0A8Q3WL93;A0A8Q3WL80;A0A8Q3WLT0;E7EM57;E9PD92;A0A8Q3WL83;A0A8Q3WL90	P11413	G6PD	Glucose-6-phosphate 1-dehydrogenase	2	65.408	118180	104860	13325	104860	19452
1872.99	P10253	P10253	GAA	Lysosomal alpha-glucosidase;76 kDa lysosomal alpha-glucosidase;70 kDa lysosomal alpha-glucosidase	2	62.398	79462	20749	58713	20749	85709
2977.55	P10253	P10253	GAA	Lysosomal alpha-glucosidase;76 kDa lysosomal alpha-glucosidase;70 kDa lysosomal alpha-glucosidase	3	32.375	122960	104760	18197	104760	26564
1623.83	Q5QPP1;Q5QPP3;Q5QPP4;A0A384NL38;Q14376	Q5QPP1	GALE	UDP-glucose 4-epimerase	2	84.309	174500	88760	85742	88760	125160
1837.95	H7C320;Q12915;A0A384MDW6;Q96C23	H7C320	GALM;Ibd1	Aldose 1-epimerase	2	86.838	46759	25996	20763	25996	30309
1881.02	F8W9S7;Q14C86;B0QZ65;B4DGD8;H0Y4E7;H0Y7I9;C9IZ08;B4DK42	F8W9S7	GAPVD1	GTPase-activating protein and VPS9 domain-containing protein 1	2	59.77	91652	46035	45617	46035	66592
870.445	P41250;A0A6Q8PGZ8;A0A6Q8PGA8;A0A6Q8PGI6;A0A6Q8PHI7;A0A6Q8PFZ6;H7C443;A0A6Q8PF45;A0A6Q8PH49;A0A6Q8PGT3;A0A6Q8PGN7;F8WCK4;A0A6Q8PGZ9;A0A6Q8PFV5;A0A6Q8PFU7	P41250	GARS	Glycine--tRNA ligase	2	72.038	31678	0	31678	0	46244
1664.9	Q3B7A7;Q59HH3;P22102;B4DJ93	Q3B7A7	GART	Trifunctional purine biosynthetic protein adenosine-3;Phosphoribosylamine--glycine ligase;Phosphoribosylformylglycinamidine cyclo-ligase;Phosphoribosylglycinamide formyltransferase	3	44.598	24395	0	24395	0	35611
2539.3	Q3B7A7;Q59HH3;P22102;Q15374;C9JBJ1;C9JTV6;F8WD69;H7C366	Q3B7A7	GART	Trifunctional purine biosynthetic protein adenosine-3;Phosphoribosylamine--glycine ligase;Phosphoribosylformylglycinamidine cyclo-ligase;Phosphoribosylglycinamide formyltransferase	3	63.025	156720	67958	88765	67958	129580
3287.72	P04062;B7Z6S9;A0A068F658;B7Z731;A0A223PQI4;B7Z6E6;B7Z7G9;A0A068F579;A0A068F753;A0A068F4C8	P04062	GBA	Glucosylceramidase	4	37.242	35014	30879	4135.6	30879	6037.2
2993.49	Q04446	Q04446	GBE1	1,4-alpha-glucan-branching enzyme	3	8.9866	27846	21232	6613.8	21232	9654.8
1489.81	Q04446;Q59ET0;E9PGM4;B4DUF1;B4DNJ3	Q04446	GBE1	1,4-alpha-glucan-branching enzyme	2	72.922	26052	26052	0	26052	0
1775.81	Q04446;Q59ET0;E9PGM4;B4DUF1;B4DNJ3	Q04446	GBE1	1,4-alpha-glucan-branching enzyme	2	73.891	92342	54819	37523	54819	54775
1402.67	P32455;B4DNS2;Q8TCE5;P32456;Q5D1D5;B4E1L5;Q59H47	Q5D1D5	GBP1;GBP2	Interferon-induced guanylate-binding protein 1;Interferon-induced guanylate-binding protein 2	2	74.849	43077	40396	2681.3	40396	3914.1
1961.02	P32455;B4DNS2;Q9H0R5;H3BNS1;Q5D1D5;Q59H47	Q5D1D5	GBP1;GBP3	Interferon-induced guanylate-binding protein 1;Guanylate-binding protein 3	2	117.41	58745	58745	0	58745	0
1000.5	P32455;B4DNS2;Q9H0R5;H3BNS1;Q5D1D5;B4E1L5;Q59H47	Q5D1D5	GBP1;GBP3	Interferon-induced guanylate-binding protein 1;Guanylate-binding protein 3	2	58.286	59284	4039.6	55245	4039.6	80646
1317.69	Q92616;E1NZA1;B4DM32	Q92616	GCN1L1;PRIC295	Translational activator GCN1	2	121.8	76913	14243	62670	14243	91486
1354.84	Q92616;E1NZA1	Q92616	GCN1L1;PRIC295	Translational activator GCN1	2	108.93	30082	24482	5599.7	24482	8174.5
2281.29	Q92616;E1NZA1;B4DM32	Q92616	GCN1L1;PRIC295	Translational activator GCN1	2	88.421	253930	167470	86461	167470	126220
1754.03	Q92616;E1NZA1	Q92616	GCN1L1;PRIC295	Translational activator GCN1	3	62.705	48276	30540	17735	30540	25890
1813.9	Q99988	Q99988	GDF15	Growth/differentiation factor 15	2	112.95	255630	131530	124090	131530	181150
1641.85	C9JPA8;C9JHN8;Q7L5D6	C9JPA8	GET4	Golgi to ER traffic protein 4 homolog	2	71.219	73469	37683	35786	37683	52240
939.466	Q06210;A0A6I8PTT9	Q06210	GFPT1	Glutamine--fructose-6-phosphate aminotransferase [isomerizing] 1	2	51.43	62345	55460	6885.1	55460	10051
2142	Q06210;A0A6I8PTT9;A0A6I8PRN4	Q06210	GFPT1	Glutamine--fructose-6-phosphate aminotransferase [isomerizing] 1	2	66.66	69883	27566	42317	27566	61773
1608.79	Q06210;A0A6I8PTT9;A0A6I8PRT6	Q06210	GFPT1	Glutamine--fructose-6-phosphate aminotransferase [isomerizing] 1	2	81.163	32923	25770	7153.5	25770	10443
1340.77	B4DND4;P36269;B4DEL3	B4DND4	GGT5	Gamma-glutamyltransferase 5;Gamma-glutamyltransferase 5 heavy chain;Gamma-glutamyltransferase 5 light chain	2	171.34	99223	70218	29005	70218	42341
2023.11	Q2TU84;A0A140VK69;P17174;B7Z1I2	Q2TU84	GIG18;GOT1	Aspartate aminotransferase;Aspartate aminotransferase, cytoplasmic	2	141.87	426580	222900	203680	222900	297330
1482.75	A0A7I2V3H7;A0A7I2V361;A0A7I2V3H0;A0A7I2V516;I1E4Y6;Q6Y7W6	A0A7I2V3H7	GIGYF2	PERQ amino acid-rich with GYF domain-containing protein 2	2	142.04	38211	38211	0	38211	0
1619.81	K7EM11;A8K2I7;O14908	K7EM11	GIPC1	PDZ domain-containing protein GIPC1	2	38.1	0	0	0	0	0
910.451	A0A804HIJ1;A0A804HI94;A0A804HK09;A0A804HJY9;A0A804HJB3;A0A804HJ70;Q53GS7	A0A804HIJ1	GLE1	Nucleoporin GLE1	2	62.88	63045	0	63045	0	92033
1997.03	Q92896;Q6ZMF1	Q92896	GLG1	Golgi apparatus protein 1	2	111.38	59536	58847	689.35	58847	1006.3
1128.64	B4DJ85;Q92990	B4DJ85	GLMN	Glomulin	2	67.507	12908	12908	0	12908	0
1728.85	A0A140VJK1;O76003	A0A140VJK1	GLRX3	Glutaredoxin-3	2	124.46	46133	1551.9	44581	1551.9	65079
1627.97	E7CEM8;F5GZ49;I3P687;F5H0U5;Q9NZD2	E7CEM8	GLTP	Glycolipid transfer protein	3	91.939	136650	87011	49642	87011	72466
1919.9	A0A804HKE0;B4E0N9;B4DMG8;B4DMF5;A0A804HJD7;Q53GW3;E9KL48;P00367;Q14400;B3KT18	A0A804HKE0	GLUD1	Glutamate dehydrogenase;Glutamate dehydrogenase 1, mitochondrial	3	106.47	31028	21147	9881.6	21147	14425
1704.99	K7EMM8;Q49A26	K7EMM8	GLYR1	Putative oxidoreductase GLYR1	2	87.573	91619	52395	39224	52395	57259
1209.48	A0A140VJK6;P49915;B4DUT7;Q53F90	A0A140VJK6	GMPS	GMP synthase [glutamine-hydrolyzing]	2	93.467	95484	56256	39229	56256	57266
1589.77	A0A140VJK6;P49915;B4DUT7;Q53F90	A0A140VJK6	GMPS	GMP synthase [glutamine-hydrolyzing]	2	155.57	321680	169610	152070	169610	221990
1796.78	B4DWV9;Q14344	B4DWV9	GNA13	Guanine nucleotide-binding protein subunit alpha-13	2	40.861	22500	16129	6371.1	16129	9300.4
1760.02	P63096;A0A3B3IUA8	P63096	GNAI1	Guanine nucleotide-binding protein G(i) subunit alpha-1	2	115.05	108890	84163	24725	84163	36094
1735.95	P04899;B3KX51;Q96C71;Q93020	P04899	GNAI2;WUGSC:H_LUCA16.1	Guanine nucleotide-binding protein G(i) subunit alpha-2	2	176.97	177560	106300	71256	106300	104020
2014.97	B2R6K4;A0A2L0WW42;A0A140VJJ8;P62873;B1AKQ8;F6UT28;A0A994J6X8	B2R6K4	GNB1	Guanine nucleotide-binding protein G(I)/G(S)/G(T) subunit beta-1	2	77.431	47797	0	47797	0	69774
1008.51	B2R6K4;A0A2L0WW42;A0A140VJJ8;P62873;F6X3N5;Q71UM7;Q71UM6;B3KVK2;A0A994J3T6;B4DLV5;A0A6Q8PG88;A0A7I2S2S9;A8K3F6;Q9HAV0;E7EP32;Q6FHM2;P62879	B2R6K4	GNB1;GNB4;GNB2	Guanine nucleotide-binding protein G(I)/G(S)/G(T) subunit beta-1;Guanine nucleotide-binding protein subunit beta-4;Guanine nucleotide-binding protein G(I)/G(S)/G(T) subunit beta-2	2	103.8	399200	180760	218440	180760	318880
3067.43	P63244;E9KL35;J3KPE3;H0YAF8;D6RAC2;D6RF23;D6RHJ5	P63244	GNB2L1	Guanine nucleotide-binding protein subunit beta-2-like 1;Guanine nucleotide-binding protein subunit beta-2-like 1, N-terminally processed	3	41.584	40621	2181.5	38440	2181.5	56114
1434.78	A0A7I2SU25;Q6QNY7;Q6QNY6;Q6QNY5;Q9Y223	A0A7I2SU25	GNE	Bifunctional UDP-N-acetylglucosamine 2-epimerase/N-acetylmannosamine kinase;UDP-N-acetylglucosamine 2-epimerase (hydrolyzing);N-acetylmannosamine kinase	2	55.754	24038	14765	9273.3	14765	13537
1434.6	Q9H4A6;D6REM1	Q9H4A6	GOLPH3	Golgi phosphoprotein 3	2	46.358	19370	16327	3043.2	16327	4442.5
1732.91	Q9H4A6;B3KQ71;B4DWL6;B3KQJ9;B3KS18;B4DDX1	Q9H4A6	GOLPH3	Golgi phosphoprotein 3	2	108.34	53414	52834	579.5	52834	845.95
1867.95	B4DEI4;Q9H8Y8	B4DEI4	GORASP2	Golgi reassembly-stacking protein 2	2	49.487	11772	11772	0	11772	0
2399.37	Q53T76;A0A140VJK2;P43304;A8K1Z2;Q8WUQ0;F5GYK7	Q53T76	GPD2	Glycerol-3-phosphate dehydrogenase;Glycerol-3-phosphate dehydrogenase, mitochondrial	3	89.636	38000	33419	4581.8	33419	6688.5
877.55	B4DVJ0;P06744;A0A2U3TZU2;A0A1W6AYU6;B4DE36;K7EQ48;A0A0J9YYH3;A0A2R8Y6C7;A0A0J9YXP8;A0A0J9YX90;K7ELR7;K7ERC6;K7EPY4;K7EP41;A0A2R8YF08	B4DVJ0	GPI	Glucose-6-phosphate isomerase	2	110.23	304490	72813	231680	72813	338200
1566.61	B4DJI2;P28799;K7EMR1;K7EKL3	B4DJI2	GRN	Granulins;Acrogranin;Paragranulin;Granulin-1;Granulin-2;Granulin-3;Granulin-4;Granulin-5;Granulin-6;Granulin-7	2	47.361	86175	47609	38566	47609	56298
3160.66	Q6FI27;B5BUC0;P49841;A0A7I2YQK0	Q6FI27	GSK3B	Glycogen synthase kinase-3 beta	3	38.769	110250	73932	36320	73932	53019
2271.08	B7Z992;A0A0A0MS51;B7Z9A0;A0A8V8TND7;B7Z6N2;A0A0A0MT01;A0A384MEF1;P06396;B7Z4U6;B7Z2X4;B3KS49	B7Z992	GSN	Gelsolin	2	38.616	199460	71067	128390	71067	187420
1664.77	B7Z992;A0A0A0MS51;B7Z9A0;A0A8V8TND7;B7Z6N2;A0A0A0MT01;A0A384MEF1;P06396;B7Z2X4	B7Z992	GSN	Gelsolin	2	131.06	440220	264310	175910	264310	256790
1689.87	B4DDB5;Q6IBK5;P35269;M0R0Z3	B4DDB5	GTF2F1	General transcription factor IIF subunit 1	2	128.41	144290	53200	91086	53200	132970
1887.07	X5D2J9;Q499G6;X5D939;X5DNP5;A8K9W7;B4DH52;X5DR09;A0A8I5KVB5;A0A494C1K3;P78347;A0A1W6S962;X5D7Q9;A0A0A0VEB4	X5D2J9	GTF2I;GTF2I-RARA	General transcription factor II-I	2	47.57	0	0	0	0	0
1261.76	Q9Y5Q9	Q9Y5Q9	GTF3C3	General transcription factor 3C polypeptide 3	2	64.064	31432	16789	14643	16789	21375
1721.93	Q5T7U1;Q9Y5Q8	Q5T7U1	GTF3C5	General transcription factor 3C polypeptide 5	2	115.35	94765	50080	44685	50080	65231
2300.2	Q5T7U1;Q9Y5Q8;Q5T7U0;Q5T7U4;B7Z1V3	Q5T7U1	GTF3C5	General transcription factor 3C polypeptide 5	3	10.645	24383	13724	10659	13724	15559
1369.78	Q71UI9;P0C0S5	Q71UI9	H2AFV;H2AFZ	Histone H2A.V;Histone H2A.Z	2	87.942	91817	6812.6	85004	6812.6	124090
1518.86	Q9UJ83;B4DRJ1;B4DXR1	Q9UJ83	HACL1	2-hydroxyacyl-CoA lyase 1	2	70.195	10517	10517	0	10517	0
893.413	Q16836;A0A804HKJ2;A0A0D9SFP2;B3KTT6;A0A0A0MSE2;B2RB06;A0A140VK76;A0A1W2PQV5;E9PF18;A0A804HJW7;A0A1W2PRT2;A0A1W2PQC2;A0A804HJK7;A0A1W2PP40;A0A1W2PQ55	Q16836	HADH	Hydroxyacyl-coenzyme A dehydrogenase, mitochondrial	2	87.251	31208	15748	15460	15748	22569
1678.85	E9KL44;H0YFD6;P40939;B4DRH6;A0A2R8Y4F5;B4DDZ5;A0A2R8YG21	E9KL44	HADHA	Trifunctional enzyme subunit alpha, mitochondrial;Long-chain enoyl-CoA hydratase;Long chain 3-hydroxyacyl-CoA dehydrogenase	2	147.72	118810	76613	42196	76613	61597
2060.97	E9KL44;H0YFD6;P40939;B4DRH6;A0A2R8Y4F5;B4DDZ5;A0A2R8YG21	E9KL44	HADHA	Trifunctional enzyme subunit alpha, mitochondrial;Long-chain enoyl-CoA hydratase;Long chain 3-hydroxyacyl-CoA dehydrogenase	2	254.38	337470	138380	199090	138380	290640
950.566	B4DY96;P55084;C9JEY0;C9JE81;B5MD38	B4DY96	HADHB	Trifunctional enzyme subunit beta, mitochondrial;3-ketoacyl-CoA thiolase	2	184.89	229990	103790	126200	103790	184220
1898.01	B4DY96;P55084;F5GZQ3;B4DDC9	B4DY96	HADHB	Trifunctional enzyme subunit beta, mitochondrial;3-ketoacyl-CoA thiolase	2	90.376	115080	55486	59596	55486	86998
1702.97	A0A223PQH6;A6NEM2;P51610;Q05C05	A0A223PQH6	HCFC1	Host cell factor 1;HCF N-terminal chain 1;HCF N-terminal chain 2;HCF N-terminal chain 3;HCF N-terminal chain 4;HCF N-terminal chain 5;HCF N-terminal chain 6;HCF C-terminal chain 1;HCF C-terminal chain 2;HCF C-terminal chain 3;HCF C-terminal chain 4;HCF C-terminal chain 5;HCF C-terminal chain 6	2	169.57	246670	120470	126200	120470	184220
2192.15	A0A024QZV0;Q86UY0;Q6EHZ3;Q658S9;Q8NBS9	A0A024QZV0	hCG_1811539;TXNDC5;STRF8;DKFZp666I134	Thioredoxin domain-containing protein 5	2;3	127.25	604930	301960	302970	301960	442270
854.425	A0A024QZV0;Q86UY0;Q6EHZ3;Q658S9;Q8NBS9	A0A024QZV0	hCG_1811539;TXNDC5;STRF8;DKFZp666I134	Thioredoxin domain-containing protein 5	2	70.67	128720	86876	41839	86876	61076
1895.91	A0A1U9X8D3;A0A1U9X8D1;A0A1U9X8C7;A0A0G2JHC2;A0A024RCJ8;Q6NYC8	A0A1U9X8D3	hCG_1821276;PPP1R18	Phostensin	2	58.338	113260	55486	57776	55486	84340
954.441	A8K8G0;B2RDE8;A0A384NPW1;P51858	A8K8G0	HDGF	Hepatoma-derived growth factor	2	48.157	275500	159170	116330	159170	169820
2257.2	Q7Z4V5;K7EPS6;K7ERA4	Q7Z4V5	HDGFRP2	Hepatoma-derived growth factor-related protein 2	2	57.62	24219	13476	10743	13476	15683
2672.45	K7ER15;V9HW73;Q9H0R4;K7EMY7;K7EKX8;K7EJQ8;A0A1B0GXB1;K7EQD2	K7ER15	HDHD2;HEL-S-301	Haloacid dehalogenase-like hydrolase domain-containing protein 2	3	20.03	24388	15137	9251.1	15137	13505
2135.08	K7ER15;V9HW73;Q9H0R4	K7ER15	HDHD2;HEL-S-301	Haloacid dehalogenase-like hydrolase domain-containing protein 2	2	50.519	91628	90618	1009.9	90618	1474.2
1758.8	A0A024R4E5;B2R5V9;C9JIZ1;C9JES8;C9JZI8;C9J5E5;C9JHZ8;C9JK79;C9JHS7;C9JT62;C9JHN6;C9JEJ8;C9JBS3	A0A024R4E5	HDLBP		2	91.032	67888	23995	43894	23995	64075
1763.96	A0A024R4E5;B2R5V9;Q00341;H0Y394;B4DKR8;C9JIZ1;H7C0A4	A0A024R4E5	HDLBP	Vigilin	3	83.214	99706	54734	44972	54734	65650
1723.93	A0A024R4E5;B2R5V9;Q00341;C9JIZ1;C9JES8;C9JZI8;C9J5E5;C9JHZ8;C9JK79;C9JHS7;C9JT62	A0A024R4E5	HDLBP	Vigilin	2;3	108.91	655030	371420	283610	371420	414020
2375.27	A0A024R4E5;B2R5V9;Q00341;H0Y394;Q96CF6;Q6ZS03;B4DKR8;Q2HJC8	A0A024R4E5	HDLBP	Vigilin	3	111.75	87269	47375	39894	47375	58236
1385.77	Q5T3Q7;B2RWN5;Q9H583	Q5T3Q7	HEATR1	HEAT repeat-containing protein 1;HEAT repeat-containing protein 1, N-terminally processed	2	40.386	17921	17921	0	17921	0
1558.84	Q6AI08;Q0VD96;K7EIX2	Q6AI08	HEATR6	HEAT repeat-containing protein 6	2	139.7	36444	23719	12725	23719	18576
2456.13	V9HWD9;Q53EM5;P29401;B4E022;B3KSI4;B4DVU1;E9PFF2;A0A0S2Z5C0	V9HWD9	HEL107;TKT	Transketolase	3	63.947	105700	72130	33573	72130	49009
2433.31	V9HWD9;Q53EM5;P29401;B4E022;B3KSI4;A0A0K0K1H9;B4DVU1;B3KPZ8	V9HWD9	HEL107;TKT	Transketolase	3	38.656	27639	22070	5568.7	22070	8129.2
1073.49	A0A384NYN5;V9HWK2;P18206;B4E3Q9;B3KXA2	A0A384NYN5	HEL114;VCL	Vinculin	2	97.277	308410	173410	134990	173410	197060
2075.17	A0A384NYN5;V9HWK2;P18206;B4DTM7;A0A096LPE1	A0A384NYN5	HEL114;VCL	Vinculin	2;3	95.001	883450	561460	321990	561460	470040
2543.32	A0A8I5KUG7;A0A8I5KTW2;A0A8I5KSC7;A0A8I5KVG1;A0A8I5KUW0;A0A8I5KXM1;A0A8I5KU57;A0A8I5KTC7;A0A8I5KRL2;A0A8I5KYU6;A0A8I5KY03;A0A8I5KVT1;A0A8I5KQC1;A0A8I5KWJ1;V9HWD3;Q96DZ1	A0A8I5KUG7	HEL117;ERLEC1	Endoplasmic reticulum lectin 1	3	32.113	43096	22722	20375	22722	29743
2580.3	V9HVZ7	V9HVZ7	HEL-176		3	84.105	293910	143350	150560	143350	219790
2086.96	V9HW98;P62258;G9K389;G9K388;B7ZA86;K7EM20	V9HW98	HEL2;YWHAE;YWHAE/FAM22B fusion;YWHAE/FAM22A fusion	14-3-3 protein epsilon	2	233.59	3480000	1821100	1658900	1821100	2421700
1818.93	V9HW98;P62258;G9K389;G9K388;B7ZA86;K7EM20	V9HW98	HEL2;YWHAE;YWHAE/FAM22B fusion;YWHAE/FAM22A fusion	14-3-3 protein epsilon	2	119.79	349460	141930	207530	141930	302950
1188.65	V9HW98;P62258;G9K389;G9K388;B7ZA86;K7EM20;D0PNI1;P63104;E7EX29;B0AZS6;B7Z2E6;H0YB80;Q2F831;P27348;B4DMT8;B4DY04;Q53S41;V9HWD6;P31946;B5BU24;B4DHC4;B3KNB4;P61981;B4DE78;B2R6N6;Q04917;Q9H4N8;P31947	V9HW98	HEL2;YWHAE;YWHAE/FAM22B fusion;YWHAE/FAM22A fusion;YWHAZ;YWHAQ;HEL-S-1;YWHAB;YWHAG;YWHAH;SFN	14-3-3 protein epsilon;14-3-3 protein zeta/delta;14-3-3 protein theta;14-3-3 protein beta/alpha;14-3-3 protein beta/alpha, N-terminally processed;14-3-3 protein gamma;14-3-3 protein gamma, N-terminally processed;14-3-3 protein eta;14-3-3 protein sigma	2	142.04	2204300	13879	2190400	13879	3197500
2073.16	V9HWB7;P21399;Q9HBB2;Q59FI0	V9HWB7	HEL60;ACO1;IRP1	Aconitate hydratase;Cytoplasmic aconitate hydratase	2	95.263	181520	181520	0	181520	0
2321.07	V9HWB7;P21399;Q9HBB2;Q59FI0;Q7Z2Y2	V9HWB7	HEL60;ACO1;IRP1;DKFZp686P10119	Aconitate hydratase;Cytoplasmic aconitate hydratase	2	105.19	326210	174800	151410	174800	221020
1386.69	A0A8V8TKR9;V9HWC0;P26038	A0A8V8TKR9	HEL70;MSN	Moesin	2	117.99	142890	137040	5853.4	137040	8544.8
1667.96	V9HW21;A0A0K0K1L1;P00918	V9HW21	HEL-76;CA2	Carbonic anhydrase 2	2	108.91	164700	104000	60695	104000	88602
1597.73	V9HWD6;P31946;B5BU24;Q4VY20;A0A0J9YWZ2;Q4VY19;A0A0J9YWE8;Q59EQ2	V9HWD6	HEL-S-1;YWHAB	14-3-3 protein beta/alpha;14-3-3 protein beta/alpha, N-terminally processed	2;3	211.52	1932500	1204400	728100	1204400	1062900
1529.69	V9HW96;P78371;B7Z4R3;Q9H369	V9HW96	HEL-S-100n;CCT2	T-complex protein 1 subunit beta	2	82.437	59983	28727	31256	28727	45628
1258.73	V9HW96;P78371;B7Z4R3;F8VQ14;F5GWF6	V9HW96	HEL-S-100n;CCT2	T-complex protein 1 subunit beta	2	170.85	533140	300500	232640	300500	339610
1655.8	V9HW96;P78371;F8VQ14;F5GWF6	V9HW96	HEL-S-100n;CCT2	T-complex protein 1 subunit beta	2	260.83	777540	396950	380590	396950	555580
815.439	V9HW42;Q6NUR7;P15311;B2R6J2;B7Z5V2;J7M2B1;B7Z437;Q9UK20;Q9UJZ8	V9HW42	HEL-S-105;EZR;EZR-ROS1	Ezrin;Tyrosine-protein kinase receptor	2	105.81	98670	63894	34775	63894	50765
1181.59	V9HW42;Q6NUR7;P15311;B2R6J2;B7Z5V2;J7M2B1;B7Z437;Q9UK20;Q9UJZ8;Q9UJZ6;Q9UJU1;Q9UJZ2;B0YJ88;A0A2R8Y5S7;P35241;A0A2R8Y7M3;Q6PKD3;Q05CU6;B7Z2S7;A0A8V8TKR9;V9HWC0;P26038;Q6PJT4	A0A8V8TKR9	HEL-S-105;EZR;EZR-ROS1;VIL2;RDX;HEL70;MSN	Ezrin;Tyrosine-protein kinase receptor;Radixin;Moesin	2	103.8	554580	247740	306840	247740	447920
1582.7	V9HW38;P28838	V9HW38	HEL-S-106;LAP3	Cytosol aminopeptidase	2	131.54	151690	97920	53774	97920	78498
2094.97	V9HW38;P28838	V9HW38	HEL-S-106;LAP3	Cytosol aminopeptidase	3	22.724	45001	41716	3285	41716	4795.5
1156.66	V9HW56;P67936;A0A2R8Y5V9;A0A2R8YGX3;B4DVY2;B4DTB1;A0A590UJB9;A0A590UK79	V9HW56	HEL-S-108;TPM4	Tropomyosin alpha-4 chain	2	111.61	33755	1540.6	32215	1540.6	47027
1135.61	V9HW92;O00151	V9HW92	HEL-S-112;PDLIM1	PDZ and LIM domain protein 1	2	65.404	27852	27852	0	27852	0
2648.24	V9HWC7;P30041	V9HWC7	HEL-S-128m;PRDX6	Peroxiredoxin-6	3	107.43	106550	40483	66069	40483	96447
1531.9	V9HWB9;P00338;B4DJI1;F5GXY2;F5GYU2;F5H5J4;F5H6W8;F5GZQ4;F5H8H6;F5GXC7;F5GWW2;F5GXU1	V9HWB9	HEL-S-133P;LDHA	L-lactate dehydrogenase;L-lactate dehydrogenase A chain	2	117.21	71673	60114	11559	60114	16873
2288.17	V9HWB9;P00338;B4DJI1	V9HWB9	HEL-S-133P;LDHA	L-lactate dehydrogenase;L-lactate dehydrogenase A chain	2	110.06	757480	336720	420760	336720	614220
1656.85	V9HWB9;P00338;F5GXY2;F5GYU2;F5GXH2;F5H5J4;F5H6W8;F5GZQ4	V9HWB9	HEL-S-133P;LDHA	L-lactate dehydrogenase;L-lactate dehydrogenase A chain	2	273.23	5719700	2936800	2783000	2936800	4062500
1898.02	V9HWB9;P00338;F5GXY2;F5GYU2;F5GXH2;F5H5J4;F5H6W8;F5GZQ4	V9HWB9	HEL-S-133P;LDHA	L-lactate dehydrogenase;L-lactate dehydrogenase A chain	2	156.02	326520	212580	113940	212580	166330
1118.63	V9HWB9;P00338;B4DJI1;F5GXY2;F5GYU2;F5GXH2;F5H5J4;F5H6W8;F5GZQ4;F5H8H6;F5GXC7;F5GWW2;F5GXU1	V9HWB9	HEL-S-133P;LDHA	L-lactate dehydrogenase;L-lactate dehydrogenase A chain	2	125.5	517620	0	517620	0	755620
2073.07	V9HWB9;P00338;B4DJI1;F5GXY2;F5GYU2;F5GXH2;F5H5J4;F5H6W8;F5GZQ4;F5H8H6;F5GXC7;F5GWW2;F5GXU1	V9HWB9	HEL-S-133P;LDHA	L-lactate dehydrogenase;L-lactate dehydrogenase A chain	2	48.363	56514	18052	38462	18052	56147
1024.59	B4DPI7;V9HWG1;Q13228;H0Y532;Q9H8A8;A6PVX1	B4DPI7	HEL-S-134P;SELENBP1	Selenium-binding protein 1	2	52.591	85744	518.57	85225	518.57	124410
1137.58	V9HWH6;Q8N7G1;G3V5M2;P00491;A0A8V8TL37;Q9P1G4	V9HWH6	HEL-S-156an;PNP	Purine nucleoside phosphorylase	2	141.29	98514	96662	1851.4	96662	2702.7
908.483	V9HVZ4;P04406;Q2TSD0;E7EUT5;Q0QET7;B4DRV9;A4UCT1	V9HVZ4	HEL-S-162eP;GAPDH	Glyceraldehyde-3-phosphate dehydrogenase	2	129.56	5085600	2251900	2833700	2251900	4136600
1635.74	V9HWJ0;B4DJ30;Q14697;F5H6X6;B4DSM6;B4DIW2;E9PKU7;B4DZ53	V9HWJ0	HEL-S-164nA;GANAB	Neutral alpha-glucosidase AB	2	63.908	74640	895.11	73745	895.11	107650
976.484	V9HWJ0;B4DJ30;Q14697;F5H6X6;B4DSM6;B4DIW2;E9PKU7;B4DZ53	V9HWJ0	HEL-S-164nA;GANAB	Neutral alpha-glucosidase AB	2	67.464	170790	116360	54433	116360	79461
2498.37	V9HWJ0;B4DJ30;Q14697	V9HWJ0	HEL-S-164nA;GANAB	Neutral alpha-glucosidase AB	3	138.44	884180	419880	464310	419880	677790
3834.74	V9HWJ0;B4DJ30;Q14697;F5H6X6;B4DSM6;B4DIW2;E9PKU7	V9HWJ0	HEL-S-164nA;GANAB	Neutral alpha-glucosidase AB	4	18.606	39528	22911	16617	22911	24257
1202.54	V9HWJ0;B4DJ30;Q14697;F5H6X6;B4DSM6;B4DIW2;E9PKU7;B4DZ53	V9HWJ0	HEL-S-164nA;GANAB	Neutral alpha-glucosidase AB	2	108.4	349940	138550	211390	138550	308590
1567.67	V9HWJ0;B4DJ30;Q14697;F5H6X6;B4DSM6;B4DIW2;E9PKU7;B4DZ53;E9PNH1	V9HWJ0	HEL-S-164nA;GANAB	Neutral alpha-glucosidase AB	2	110.91	150550	77376	73179	77376	106830
2144.05	V9HWJ0;B4DJ30;Q14697;F5H6X6;B4DSM6;B4DIW2;E9PKU7;B4DZ53	V9HWJ0	HEL-S-164nA;GANAB	Neutral alpha-glucosidase AB	3	36.902	31521	0	31521	0	46015
1283.67	V9HWI0;P14550;V9GYG2;V9GYP9;Q5T621	V9HWI0	HEL-S-165mP;AKR1A1	Alcohol dehydrogenase [NADP(+)]	2	85.821	21092	9686.2	11406	9686.2	16650
2488.32	V9HWI0;P14550	V9HWI0	HEL-S-165mP;AKR1A1	Alcohol dehydrogenase [NADP(+)]	3	90.828	285180	123190	161990	123190	236470
2075.1	V9HWI0;P14550	V9HWI0	HEL-S-165mP;AKR1A1	Alcohol dehydrogenase [NADP(+)]	2	56.08	215340	128020	87326	128020	127480
2125.15	V9HWE9;P09211;C7DJS1;C7DJS2;A0A087X243	V9HWE9	HEL-S-22;GSTP1	Glutathione S-transferase P	2;3	148.57	1844600	1060700	783930	1060700	1144400
2115.97	V9HWE9;P09211;A8MX94;C7DJS1;C7DJS2;B2C310;A0A3B6XSH2	V9HWE9	HEL-S-22;GSTP1	Glutathione S-transferase P	2	189.07	362940	207660	155280	207660	226680
1085.5	V9HW31;P06576	V9HW31	HEL-S-271;ATP5B	ATP synthase subunit beta;ATP synthase subunit beta, mitochondrial	2	124.81	417290	223410	193880	223410	283020
1405.67	V9HW31;P06576;Q0QEN7;H0YH81;F8W079;H0YI37;F8W0P7	V9HW31	HEL-S-271;ATP5B	ATP synthase subunit beta;ATP synthase subunit beta, mitochondrial	2	138.71	258280	118370	139910	118370	204240
1987.03	V9HW31;P06576;Q0QEN7;H0YH81	V9HW31	HEL-S-271;ATP5B	ATP synthase subunit beta;ATP synthase subunit beta, mitochondrial	2	98.895	2181800	872050	1309700	872050	1912000
1920.96	V9HW31;P06576;Q0QEN7;H0YH81;F8W0P7	V9HW31	HEL-S-271;ATP5B	ATP synthase subunit beta;ATP synthase subunit beta, mitochondrial	2	247.66	11247	0	11247	0	16418
1930.98	V9HWB8;A0A8V8TNX9;P14618;B4DNK4;Q8WUW7;Q9UKK4;Q9UN47;Q9NYI7	V9HWB8	HEL-S-30;PKM;PKM2	Pyruvate kinase;Pyruvate kinase PKM	3	66.485	158420	82230	76187	82230	111220
2087.08	V9HWB8;A0A8V8TNX9;P14618;B4DNK4;Q8WUW7;Q9UKK4;Q9UN47;Q9NYI7	V9HWB8	HEL-S-30;PKM;PKM2	Pyruvate kinase;Pyruvate kinase PKM	2;3	211.52	1352200	255300	1096900	255300	1601200
1714.84	V9HW45;Q53FP0;Q9NVS9;J3QQZ9;A0A286YFL3	V9HW45	HEL-S-302;PNPO	Pyridoxine-5-phosphate oxidase	2	71.219	31319	25489	5830.5	25489	8511.3
869.418	V9HWF2;A0A5K1VW95;P40925;B9A041;B8ZZ51	V9HWF2	HEL-S-32;MDH1	Malate dehydrogenase;Malate dehydrogenase, cytoplasmic	2	73.637	642910	385890	257020	385890	375200
1449.74	V9HWF2;A0A5K1VW95;P40925;C9JF79;C9JRL4;C9JLV6	V9HWF2	HEL-S-32;MDH1	Malate dehydrogenase;Malate dehydrogenase, cytoplasmic	2	204.34	998820	501070	497750	501070	726610
2068.92	A0A0K0K1J6;D9IAI1;P30086;V9HW05	A0A0K0K1J6	HEL-S-34;PEBP1;HEL-210	Phosphatidylethanolamine-binding protein 1;Hippocampal cholinergic neurostimulating peptide	2	47.27	103710	59866	43845	59866	64004
1430.76	V9HWJ7;P13796;Q53FI1;Q59GX5	V9HWJ7	HEL-S-37;LCP1	Plastin-2	2	72.365	59469	24727	34742	24727	50716
1570.84	A0A7P0Z497;V9HWC6;A0A7P0TB45;P23284	A0A7P0Z497	HEL-S-39;PPIB	Peptidyl-prolyl cis-trans isomerase;Peptidyl-prolyl cis-trans isomerase B	3	84.102	119340	65060	54275	65060	79231
2513.21	V9HWC9;P00441;X5D5A9;H7BYH4	V9HWC9	HEL-S-44;SOD1	Superoxide dismutase [Cu-Zn]	3	69.613	174310	88862	85445	88862	124730
1799.02	V9HWG3;P21980;B4DIT7;B4DTN7	V9HWG3	HEL-S-45;TGM2	Protein-glutamine gamma-glutamyltransferase 2	2	155.57	3513600	1953600	1560000	1953600	2277300
1405.65	V9HWG3;P21980;B4DIT7;B4DTN7	V9HWG3	HEL-S-45;TGM2	Protein-glutamine gamma-glutamyltransferase 2	2;3	148.9	516660	306480	210180	306480	306820
1123.48	V9HWG3;P21980;B4DIT7;A2A299;A2A2A0	V9HWG3	HEL-S-45;TGM2	Protein-glutamine gamma-glutamyltransferase 2	2	146.27	342320	222190	120130	222190	175360
1750.83	V9HWE8;P52565;J3KTF8;J3QQX2;J3KRE2	V9HWE8	HEL-S-47e;ARHGDIA	Rho GDP-dissociation inhibitor 1	2	124.06	230520	134670	95848	134670	139920
1585.73	V9HWK1;P60174;B4DUI5;U3KPZ0;U3KQF3;U3KPS5	V9HWK1	HEL-S-49;TPI1	Triosephosphate isomerase	2	236.34	1200900	682010	518940	682010	757540
2584.22	A0A8V8TQK0;V9HWG7;Q53H17;Q53GN4;A0A8V8TNT7;Q59ER5;A0A8V8TQ74;A0A8V8TP22;O75083;B3KXN4;B4DY05;A0A8V8TP31	A0A8V8TQK0	HEL-S-52;WDR1	WD repeat-containing protein 1	3	89.489	191400	132750	58658	132750	85628
3396.6	A0A8V8TQK0;V9HWG7;Q53H17;Q53GN4;A0A8V8TNT7;Q59ER5;A0A8V8TQ74;A0A8V8TP22;O75083;B3KXN4;A0A8V8TNU2;B4DY05;A0A8V8TQ69	A0A8V8TQK0	HEL-S-52;WDR1	WD repeat-containing protein 1	3	13.44	55869	44136	11733	44136	17128
2271.25	A0A8V8TQK0;V9HWG7;Q53H17;Q53GN4;A0A8V8TNT7;Q59ER5;A0A8V8TQ74;A0A8V8TP22;O75083;B3KXN4;A0A8V8TNU2;B4DY05;A0A8V8TQ69	A0A8V8TQK0	HEL-S-52;WDR1	WD repeat-containing protein 1	2	54.199	18648	18648	0	18648	0
1964	A0A8V8TQK0;V9HWG7;Q53H17;Q53GN4;A0A8V8TNT7;Q59ER5;A0A8V8TQ74;A0A8V8TP22;O75083;B3KXN4;A0A8V8TNU2;B4DY05;A0A8V8TQ69;A0A8V8TP31	A0A8V8TQK0	HEL-S-52;WDR1	WD repeat-containing protein 1	2	79.235	71704	42802	28902	42802	42191
3066.51	V9HW83;P00352;B4DXX3;B4DDF8;Q59EJ0	V9HW83	HEL-S-53e;ALDH1A1	Retinal dehydrogenase 1	3	25.974	50260	50260	0	50260	0
1588.79	V9HW83;P00352;V9HVX6;B4DXX3;B4DDF8	V9HW83	HEL-S-53e;ALDH1A1;HEL-9	Retinal dehydrogenase 1	2	87.573	100990	50908	50077	50908	73102
2382.21	V9HW35;P30044	V9HW35	HEL-S-55;PRDX5	Peroxiredoxin-5, mitochondrial	2	184.37	486400	296400	190000	296400	277360
1189.61	A0A8Q3SI05;V9HWA9;P01024;A0A8Q3WM02;A0A8Q3SI45	A0A8Q3SI05	HEL-S-62p;C3	Complement C3;Complement C3 beta chain;C3-beta-c;Complement C3 alpha chain;C3a anaphylatoxin;Acylation stimulating protein;Complement C3b alpha chain;Complement C3c alpha chain fragment 1;Complement C3dg fragment;Complement C3g fragment;Complement C3d fragment;Complement C3f fragment;Complement C3c alpha chain fragment 2	2	81.642	134440	91019	43424	91019	63390
2134.07	B7Z1C5;V9HWJ1;P48637;B7Z514;A0A2R8Y5T7	B7Z1C5	HEL-S-64p;GSS	Glutathione synthetase	2	89.923	52998	51312	1685.7	51312	2460.7
2114.14	B7Z1C5;V9HWJ1;P48637;B7Z514;A0A2R8Y5T7;A0A2R8Y430;A0A2R8Y7I7	B7Z1C5	HEL-S-64p;GSS	Glutathione synthetase	2	136.39	183770	118860	64910	118860	94756
1658.82	V9HWC2;Q99497;K7EN27;K7ELW0	V9HWC2	HEL-S-67p;PARK7	Protein deglycase DJ-1	2	104.04	258050	114060	143990	114060	210190
1767.93	V9HWF4;P00558	V9HWF4	HEL-S-68p;PGK1	Phosphoglycerate kinase;Phosphoglycerate kinase 1	2;3	202.24	2228100	971420	1256600	971420	1834400
1366.7	V9HWF4;P00558;B4E1H9	V9HWF4	HEL-S-68p;PGK1	Phosphoglycerate kinase;Phosphoglycerate kinase 1	2	87.942	34153	28234	5919.2	28234	8640.8
1767.99	V9HWF4;P00558;B4E1H9;B4DHM5;B4DWQ3	V9HWF4	HEL-S-68p;PGK1	Phosphoglycerate kinase;Phosphoglycerate kinase 1	2;3	149.58	9752300	5097300	4655000	5097300	6795300
902.482	V9HWE0;P08758;D6RBE9;B4DNG6;E9PHT9;D6RCN3	V9HWE0	HEL-S-7;ANXA5	Annexin;Annexin A5	2	125.5	367080	343880	23198	343880	33864
1445.76	V9HWE0;P08758;B4DNG6;E9PHT9	V9HWE0	HEL-S-7;ANXA5	Annexin;Annexin A5	2	197.3	1926300	1083300	843030	1083300	1230700
1849.97	V9HWE0;P08758;B4DNG6;E9PHT9	V9HWE0	HEL-S-7;ANXA5	Annexin;Annexin A5	3	132.93	145740	75812	69926	75812	102080
2657.25	V9HWE0;P08758;D6RBE9;D6RBL5	V9HWE0	HEL-S-7;ANXA5	Annexin;Annexin A5	2	78.75	275180	170830	104350	170830	152320
2033.91	V9HWH7;P31939;B2R7P8;C9JLK0;B4DP06	V9HWH7	HEL-S-70p;ATIC	Bifunctional purine biosynthesis protein PURH;Phosphoribosylaminoimidazolecarboxamide formyltransferase;IMP cyclohydrolase	3	130.65	59097	59097	0	59097	0
1716.88	V9HWH7;P31939;B2R7P8;H7C1S2;B4DP06	V9HWH7	HEL-S-70p;ATIC	Bifunctional purine biosynthesis protein PURH;Phosphoribosylaminoimidazolecarboxamide formyltransferase;IMP cyclohydrolase	2	133.07	510630	221560	289070	221560	421980
1844.98	V9HWH7;P31939;B2R7P8;H7C1S2;B4DP06	V9HWH7	HEL-S-70p;ATIC	Bifunctional purine biosynthesis protein PURH;Phosphoribosylaminoimidazolecarboxamide formyltransferase;IMP cyclohydrolase	2;3	132.9	576420	319360	257060	319360	375260
1331.71	V9HWH7;P31939;B2R7P8;F8WEF0	V9HWH7	HEL-S-70p;ATIC	Bifunctional purine biosynthesis protein PURH;Phosphoribosylaminoimidazolecarboxamide formyltransferase;IMP cyclohydrolase	2	97.175	177710	99658	78052	99658	113940
1439.83	V9HW24;A0A087X2I1;P62333;H0YJC0;H0YJE9;H0YJT1	V9HW24	HEL-S-73;PSMC6	26S protease regulatory subunit 10B	2	149.58	187280	80424	106860	80424	155990
2085.96	V9HW24;A0A087X2I1;P62333;H0YJX2	V9HW24	HEL-S-73;PSMC6	26S protease regulatory subunit 10B	3	37.774	19845	16799	3046	16799	4446.5
2000.95	B4E1D9;V9HW00;U3KPX3;A0A590UJ43;P48729;H0Y9X2;U3KQK7;B4DER9	B4E1D9	HEL-S-77p;CSNK1A1	Casein kinase I isoform alpha	2	92.593	15671	15671	0	15671	0
1710.72	V9HW13;A0A8V8TN18;A0A8V8TPD2;A0A8V8TP04;A0A8V8TML4;A0A8V8TML0;A0A8V8TP09;A0A8V8TN23;A0A8V8TML6;Q1RMC9;H0YA04;A0A8V8TPC7;Q96RT1	V9HW13	HEL-S-78;ERBB2IP	Protein LAP2	2	72.327	20867	8661.4	12206	8661.4	17818
1187.61	Q5J7V8;V9HW95;Q15293	Q5J7V8	HEL-S-84;RCN1	Reticulocalbin-1	2	133.76	217180	143300	73882	143300	107850
1092.56	V9HWN7;P04075;H3BQN4;J3KPS3;A0A0M4FNU3;H3BR68	V9HWN7	HEL-S-87p;ALDOA	Fructose-bisphosphate aldolase;Fructose-bisphosphate aldolase A	2	98.009	914520	424840	489680	424840	714820
1341.7	V9HWN7;P04075;H3BQN4;J3KPS3;H3BPS8;H3BR04;H3BMQ8;H3BUH7;H3BU78	V9HWN7	HEL-S-87p;ALDOA	Fructose-bisphosphate aldolase;Fructose-bisphosphate aldolase A	2	66.664	1132100	505230	626870	505230	915090
1511.74	V9HWB4;P11021;A0A7P0TB36	V9HWB4	HEL-S-89n;HSPA5	78 kDa glucose-regulated protein	2	157.74	294730	152260	142470	152260	207980
996.51	V9HWB4;P11021;A0A7P0TAI0;A0A7P0TB36	V9HWB4	HEL-S-89n;HSPA5	78 kDa glucose-regulated protein	2	133.98	2292000	1244500	1047500	1244500	1529200
1933.01	V9HWB4;P11021;A0A7P0TAI0	V9HWB4	HEL-S-89n;HSPA5	78 kDa glucose-regulated protein	2;3	165.72	3155400	1021500	2133900	1021500	3115100
1194.6	V9HWJ5;Q15274	V9HWJ5	HEL-S-90n;QPRT	Nicotinate-nucleotide pyrophosphorylase [carboxylating]	2	43.613	23423	0	23423	0	34193
1607.83	V9HW72;A8K690;P31948;F5GXD8;F5H783	V9HW72	HEL-S-94n;STIP1	Stress-induced-phosphoprotein 1	2	77.157	49697	22971	26727	22971	39016
2066	V9HW72;A8K690;P31948;F5GXD8;F5H783	V9HW72	HEL-S-94n;STIP1	Stress-induced-phosphoprotein 1	2	261.56	1011900	597470	414390	597470	604920
1887.02	V9HW72;A8K690;P31948	V9HW72	HEL-S-94n;STIP1	Stress-induced-phosphoprotein 1	3	92.747	73182	37992	35191	37992	51371
1623.75	V9HW63;Q13162;H7C3T4	V9HW63	HEL-S-97n;PRDX4	Peroxiredoxin-4	2	86.838	67462	0	67462	0	98481
2855.38	Q53G71;V9HW88;P27797;K7EL50;K7EJB9;A0A7P0T861;B4E2Y9;B4DHR1	Q53G71	HEL-S-99n;CALR	Calreticulin	4	156.96	270590	183430	87163	183430	127240
1046.46	Q53G71;V9HW88;P27797;K7EL50;K7EJB9;B4E2Y9;A0A0F7WAP3;A0A142IK94;A0A0F7W2W6;A0A142IKA2	Q53G71	HEL-S-99n;CALR	Calreticulin	2	138.26	846560	434040	412520	434040	602190
1706.91	Q9BYK8;A7E2C9	Q9BYK8	HELZ2;PRIC285	Helicase with zinc finger domain 2	2	78.157	16929	15674	1254.6	15674	1831.5
1967.95	B4DVL8;Q9BVJ8;B4DVA7	B4DVL8	HEXA	Beta-hexosaminidase	2	102.57	213430	94386	119050	94386	173780
1244.62	A0A024RA75;P31937	A0A024RA75	HIBADH	3-hydroxyisobutyrate dehydrogenase;3-hydroxyisobutyrate dehydrogenase, mitochondrial	2	171.75	173210	99622	73584	99622	107420
1273.63	A0A140VJL0;Q6NVY1	A0A140VJL0	HIBCH	3-hydroxyisobutyryl-CoA hydrolase, mitochondrial	2	58.889	40879	17670	23210	17670	33881
1212.67	A0A140VJL0;Q6NVY1;B9A058	A0A140VJL0	HIBCH	3-hydroxyisobutyryl-CoA hydrolase, mitochondrial	2	60.547	42251	19360	22891	19360	33415
1415.75	D6RC06;D6REP8;D6RE99;H0YC49;D6RD60;A0A6Q8PGQ8;A0A384NPU2;P49773	D6RC06	HINT1	Histidine triad nucleotide-binding protein 1	2	55.604	98806	93484	5321.6	93484	7768.5
1629.92	Q8WYJ5;Q53HJ8;Q9BX68	Q8WYJ5	HINT2	Histidine triad nucleotide-binding protein 2, mitochondrial	2	38.584	240540	129940	110600	129940	161460
1327.64	O75146;B4DPL0;B3KQW8	O75146	HIP1R	Huntingtin-interacting protein 1-related protein	2	84.309	30307	15505	14802	15505	21608
1160.6	Q02539	Q02539	HIST1H1A	Histone H1.1	2	57.293	33842	1472.3	32370	1472.3	47253
1211.68	P16401	P16401	HIST1H1B	Histone H1.5	2	47.361	80057	44368	35689	44368	52098
857.461	Q4VB24;A3R0T8;A3R0T7;P10412;B2R984;P16403;P16401	Q4VB24	HIST1H1E;HIST1H1C;HIST1H1B	Histone H1.4;Histone H1.2;Histone H1.5	2	103.8	638500	343210	295290	343210	431060
943.524	A3KPC7;P0C0S8;Q6FI13;Q93077;Q96KK5;A4FTV9;Q99878;Q16777;Q9BTM1;B2R5B3;P20671;A0A0U1RR32;A0A0U1RRH7;Q08AJ9;P04908;Q7L7L0;A0A494C189;C9J0D1;B2R5B6;A0A3B3IS11;V9GZN0;Q71UI9;P0C0S5;Q96QV6;P16104	Q96QV6	HIST1H2AH;HIST1H2AG;HIST2H2AA3;HIST1H2AC;HIST1H2AK;HIST1H2AJ;HIST2H2AC;H2AFJ;HIST1H2AD;HIST1H2AB;HIST3H2A;H2AFV;H2AFZ;HIST1H2AA;H2AFX	Histone H2A;Histone H2A type 1;Histone H2A type 2-A;Histone H2A type 1-C;Histone H2A type 1-H;Histone H2A type 1-J;Histone H2A type 2-C;Histone H2A.J;Histone H2A type 1-D;Histone H2A type 1-B/E;Histone H2A type 3;Histone H2A.V;Histone H2A.Z;Histone H2A type 1-A;Histone H2AX	2	125.5	490350	110340	380010	110340	554730
1742.81	Q93079;Q5QNW6;B4DR52;I6L9F7;A8K9J7;U3KQK0;B2R4S9;P57053;P58876;O60814;Q99877;Q99879;Q99880;P62807;Q0D2M2;Q8N257;Q16778;P33778;P23527;P06899	Q93079	HIST1H2BH;HIST2H2BF;HIST1H2BM;HIST1H2BN;HIST1H2BI;H2BFS;HIST1H2BD;HIST1H2BK;HIST1H2BL;HIST1H2BC;HIST3H2BB;HIST2H2BE;HIST1H2BB;HIST1H2BO;HIST1H2BJ	Histone H2B type 1-H;Histone H2B type 2-F;Histone H2B;Histone H2B type F-S;Histone H2B type 1-D;Histone H2B type 1-K;Histone H2B type 1-N;Histone H2B type 1-M;Histone H2B type 1-L;Histone H2B type 1-C/E/F/G/I;Histone H2B type 3-B;Histone H2B type 2-E;Histone H2B type 1-B;Histone H2B type 1-O;Histone H2B type 1-J	2	217.24	1893400	456170	1437200	456170	2098000
1133.54	B2R4R0;P62805;Q0VAS5	B2R4R0	HIST1H4H;HIST1H4A	Histone H4	2	108.3	582370	0	582370	0	850140
1324.75	B2R4R0;P62805;Q0VAS5	B2R4R0	HIST1H4H;HIST1H4A	Histone H4	2	244.74	4147400	1629000	2518400	1629000	3676300
2087.09	P19367;B3KXY9;Q59FD4;A8K7J7;B4DG62;A0A994J753;A0A994J758;A0A994J4Q0;A0A994J761;A0A994J428;A0A994J4Q4	P19367	HK1	Hexokinase-1;Hexokinase	2	185.57	324460	167770	156680	167770	228720
1554.78	P19367;B3KXY9;Q59FD4;A8K7J7;B4DG62;A0A994J753;A0A994J758;A0A994J6R1;A0A994J432;A0A994J4Q0;A0A994J761	P19367	HK1	Hexokinase-1;Hexokinase	2	117.21	176050	87739	88306	87739	128910
2132.93	E0WBU7	E0WBU7	HLA-A		2	36.181	32769	0	32769	0	47835
2132.94	A0A7R9KAX0;A0A583ZB79;A0A3G2LWU0;A0A5H2UIC5;A0A5H2UF23;A0A5H2UEH6;A0A4P2SSI7;A0A5A4M307;A0A5A4LTQ0;A0A5A4LLF6;A0A5A4LI86;A0A583ZB21;A0A4V0NP68;A0A4P2STQ9;A0A4P2SSM5;A0A4P2SSK8;A0A386IRN0;A0A678ZGM1;A0A0U5IHQ3;A0A0S4XQW9;A0A0S4XQU8;A0A0K0TQ18;A0A6B9KGV8;A0A5H2UUF9;A0A5H2UUW3;C5IWY0;A0A7U3K2I5;A0A7R9KAI8;A0A6S7XTF4;A0A6B9KAH8;A0A5H2UT43;A0A5H2UYP3;A0A2U3QLI6;A0A678ZZC3;A0A0D6K9L7;X5MI15;A0A5H2UEP3;…	A0A2S1B6V6	HLA-A;HLA;HLA-A*01	HLA class I histocompatibility antigen, A-3 alpha chain	2	57.279	46257	45536	720.66	45536	1052
2111.03	A0A7R9KAX0;A0A583ZB79;A0A3G2LWU0;A0A5H2UIC5;A0A5H2UF23;A0A5H2UEH6;A0A4P2SSI7;A0A5A4M307;A0A5A4LTQ0;A0A5A4LLF6;A0A5A4LI86;A0A583ZB21;A0A4V0NP68;A0A4P2STQ9;A0A4P2SSM5;A0A4P2SSK8;A0A386IRN0;A0A678ZGM1;A0A0U5IHQ3;A0A0S4XQW9;A0A0S4XQU8;A0A0K0TQ18;A0A6B9KGV8;A0A5H2UUF9;A0A5H2UUW3;C5IWY0;A0A7U3K2I5;A0A7R9KAI8;A0A6S7XTF4;A0A6B9KAH8;A0A5H2UT43;A0A5H2UYP3;A0A2U3QLI6;A0A678ZZC3;A0A0D6K9L7;X5MI15;A0A5H2UEP3;…	A0A2S1B6V6	HLA-A;HLA;HLA-A*01;HLA-B;HLA-B*;HLA-B35;HLA-B*3512;DKFZp686N10220;B-3501;B-1510;HLA-C;HLA-Bw62.4;HLA-Bw62.3;HLA-Bw62.1;HLA-Bw62.5;HLA-B57;HLA-B*1513;B*56;HLA-Cw	HLA class I histocompatibility antigen, B-7 alpha chain;HLA class I histocompatibility antigen, A-3 alpha chain	2	102.03	136670	108810	27857	108810	40665
1734.75	A0A7R9KAX0;A0A583ZB79;A0A3G2LWU0;A0A5H2UIC5;A0A5H2UF23;A0A5H2UEH6;A0A4P2SSI7;A0A5A4M307;A0A5A4LTQ0;A0A5A4LLF6;A0A5A4LI86;A0A583ZB21;A0A4V0NP68;A0A4P2STQ9;A0A4P2SSM5;A0A4P2SSK8;A0A386IRN0;A0A678ZGM1;A0A0U5IHQ3;A0A0S4XQW9;A0A0S4XQU8;A0A0K0TQ18;A0A6B9KGV8;A0A5H2UUF9;A0A5H2UUW3;C5IWY0;A0A7U3K2I5;A0A7R9KAI8;A0A6S7XTF4;A0A6B9KAH8;A0A5H2UT43;A0A5H2UYP3;A0A2U3QLI6;A0A678ZZC3;A0A0D6K9L7;X5MI15;A0A5H2UEP3;…	A0A2S1B6V6	HLA-A;HLA;HLA-B;HLA-B*;HLA-B35;HLA-B*3512;DKFZp686N10220;B-3501;B-1510;HLA-C;HLA-Bw62.4;HLA-Bw62.3;HLA-Bw62.1;HLA-Bw62.5;HLA-B57;HLA-B*1513;B*56	HLA class I histocompatibility antigen, B-7 alpha chain;HLA class I histocompatibility antigen, A-3 alpha chain	2	137.58	64810	40976	23834	40976	34793
2636.18	A0A7R9KAX0;A0A583ZB79;A0A3G2LWU0;A0A5H2UIC5;A0A5H2UF23;A0A5H2UEH6;A0A4P2SSI7;A0A5A4M307;A0A5A4LTQ0;A0A5A4LLF6;A0A5A4LI86;A0A583ZB21;A0A4V0NP68;A0A4P2STQ9;A0A4P2SSM5;A0A4P2SSK8;A0A386IRN0;A0A678ZGM1;A0A0U5IHQ3;A0A0S4XQW9;A0A0S4XQU8;A0A0K0TQ18;A0A6B9KGV8;A0A5H2UUF9;A0A5H2UUW3;C5IWY0;A0A7U3K2I5;A0A7R9KAI8;A0A6S7XTF4;A0A6B9KAH8;A0A5H2UT43;A0A5H2UYP3;A0A2U3QLI6;A0A678ZZC3;A0A0D6K9L7;X5MI15;A0A5H2UEP3;…	A0A2S1B6V6	HLA-A;HLA;HLA-C	HLA class I histocompatibility antigen, A-3 alpha chain	3	122.13	177160	99734	77427	99734	113030
2230.99	F4NC34;Q70Q11;A0A6M8DNF6;A0A060DAH3;T2MKA4;A0A7M4BG54;E5FQ95;E5FQ58;D5L9J7;C6K6J5;C6K6J0;A0A7L4X724;A0A7L7TUD1;C6K6I3;P01889;A0A6B7FTQ6;A0A5A4LLQ2;A0A7D8Z6B3;A0A7D8VGB3;A0A678ZPE7;A0A678ZPM1;A0A678ZQM4;A0A678ZW56;A0A678ZX03;A0A678ZXA6;A0A679A050;A0A7D8ZBB7;E7CRN8;A0A7L4X6S8;G9FS20;C0LZ21;A0A7D9FYU1;A0A7S5GT04;C6K6I2;A0A7D9BUM6;A0A7S5L7G5;A0A7S5L7Q5;A0A7S5GRR7;A0A7U1GEW3;A7L6C1;A0A858B8U9;A0A858LF…	F4NC34	HLA-B;HLA-B*;HLA-A;HLA-B35;HLA-B*3512;DKFZp686N10220;HLA;B-3501;B-1510;HLA-Bw62.4;HLA-C;HLA-Bw62.3;HLA-Bw62.1;HLA-Bw62.5;HLA-B57;HLA-B*1513;B*56	HLA class I histocompatibility antigen, B-7 alpha chain	3	150.81	159770	92314	67458	92314	98475
1774.8	C9E1I4;C0KK01;A0A2U7N9Q5;A0A0K0KRQ4	C9E1I4	HLA-C		2	54.309	71879	50749	21129	50749	30845
1797.97	A0A8I5KXV4;F5H345;A0A3B3IRR1;A0A3F2YNY7;P08397;F5GY90;F5H0P4;A0A3B3IU56;A0A1W2PNU5;A0A3B3IU34	A0A8I5KXV4	HMBS	Porphobilinogen deaminase	2	47.57	116740	48226	68509	48226	100010
1255.75	Q6PIR6;B4DZK6;O75330	Q6PIR6	HMMR	Hyaluronan mediated motility receptor	2	93.467	0	0	0	0	0
1939.94	I3L276;I3L4P8;A0A1B0GXH0;I3L463;I3L159;I3L1F5;Q6IBP2;Q6FHB5;Q53HF1;B3KSE0;P30519;A0A087WT44	I3L276	HMOX2	Heme oxygenase 2	3	31.801	14559	14559	0	14559	0
1028.52	D6R9P3;D6RD18;B4DMY3;D6RBZ0;Q53F64;Q99729	D6R9P3	HNRNPAB	Heterogeneous nuclear ribonucleoprotein A/B	2	65.404	48501	19891	28610	19891	41765
1995.97	E9PCY7;A0A9L9PY23;A0A384MEJ3;G8JLB6;P31943;H0YB39;B4DP51;H0YBG7;Q68DG4;H0YBD7;B4DKS8;P52597	E9PCY7	HNRNPH1;DKFZp686A15170;HNRNPF	Heterogeneous nuclear ribonucleoprotein H;Heterogeneous nuclear ribonucleoprotein H, N-terminally processed;Heterogeneous nuclear ribonucleoprotein F;Heterogeneous nuclear ribonucleoprotein F, N-terminally processed	2	212.69	789630	334090	455540	334090	664990
2027.94	P55795;A0A384MDT2;B4DFK9;B4DP00	P55795	HNRNPH2	Heterogeneous nuclear ribonucleoprotein H2	2	135.24	65692	23503	42188	23503	61586
1917.96	B4DHY1;Q53F48;P31942	B4DHY1	HNRNPH3	Heterogeneous nuclear ribonucleoprotein H3	2	193.62	397010	107460	289550	107460	422680
1263.69	A0A087X0X3;P52272;M0R019;M0R2T0;B4DEG4;M0R0N3;M0QYQ7;M0R0Y6	A0A087X0X3	HNRNPM	Heterogeneous nuclear ribonucleoprotein M	2	175.07	704300	195210	509100	195210	743170
1537.72	Q00839;B3KX72;Q96BA7	Q00839	HNRNPU	Heterogeneous nuclear ribonucleoprotein U	2	47.844	76107	0	76107	0	111100
995.504	Q00839;B3KX72;Q96BA7;A0A1W2PPS1;B4DLR3;A0A1X7SBS1;A0A1W2PP35;A0A994J6V2;A0A1W2PPH7;Q5RI18;A0A1W2PPL4;A0A1W2PP34;A0A1W2PQL0;Q7Z4Q5;A0A1W2PQ74;A0A1W2PRZ7	Q00839	HNRNPU;HNRPU	Heterogeneous nuclear ribonucleoprotein U	2	125.5	612420	291370	321050	291370	468670
1020.56	Q00839;B3KX72;Q96BA7;A0A1W2PPS1;B4DLR3;A0A1X7SBS1;A0A1W2PP35;A0A994J6V2;A0A1W2PPH7;Q5RI18;A0A1W2PPL4;A0A1W2PP34;A0A1W2PQL0;Q7Z4Q5;A0A1W2PQ74;A0A1W2PRZ7;A0A1W2PQD4	Q00839	HNRNPU;HNRPU	Heterogeneous nuclear ribonucleoprotein U	2	94.806	498510	222500	276000	222500	402910
2560.28	M0QYZ0;M0R3F1;A8K3W4;A0A0A0MRA5;B7Z4B8;A8K6U7;A8K5K0;Q9BUJ2	M0QYZ0	HNRNPUL1	Heterogeneous nuclear ribonucleoprotein U-like protein 1	3	102.55	553590	309190	244400	309190	356770
1593.89	M0QYZ0;M0R3F1;A8K3W4;A0A0A0MRA5;B7Z4B8;A8K6U7;A8K5K0;Q9BUJ2	M0QYZ0	HNRNPUL1	Heterogeneous nuclear ribonucleoprotein U-like protein 1	2	106	117160	54023	63141	54023	92173
1793.75	Q1KMD3	Q1KMD3	HNRNPUL2	Heterogeneous nuclear ribonucleoprotein U-like protein 2	3	64.906	83438	40168	43270	40168	63166
1420.56	Q1KMD3;H3BQZ7	Q1KMD3	HNRNPUL2;HNRNPUL2-BSCL2	Heterogeneous nuclear ribonucleoprotein U-like protein 2	2	138	154520	79486	75038	79486	109540
1608.79	Q0VGD6;O43390;B4DMB1;Q6MZS5;B2R7W4;B4DT28;A0A6Q8PEX7;A0A6Q8PH31;A0A6Q8PH35	Q0VGD6	HNRPR;HNRNPR;DKFZp686A13234	Heterogeneous nuclear ribonucleoprotein R	2	150.21	96000	15683	80317	15683	117250
1557.92	Q5SSJ5;B0QZK9;B0QZK8	Q5SSJ5	HP1BP3	Heterochromatin protein 1-binding protein 3	2	138	157010	86176	70838	86176	103410
1381.68	Q5SSJ5;B0QZK9;B0QZK8	Q5SSJ5	HP1BP3	Heterochromatin protein 1-binding protein 3	2	181.87	100240	52391	47853	52391	69856
1645.78	P37235;Q6FGY1;E9PC71;Q68CP5	P37235	HPCAL1;DKFZp781K1922	Hippocalcin-like protein 1	3	55.754	66883	32151	34732	32151	50701
1470.71	Q6LET3;A0A140VJL3;P00492	Q6LET3	HPRT1	Hypoxanthine-guanine phosphoribosyltransferase	2	121.69	49793	46386	3407.7	46386	4974.5
1816.92	F6TR53;Q9H7U7;Q53T59	F6TR53	HS1BP3	HCLS1-binding protein 3	2	128.46	72526	72526	0	72526	0
1260.66	B4DWS6;Q53GQ0;A0A1B0GVY6	B4DWS6	HSD17B12	Very-long-chain 3-oxoacyl-CoA reductase	2	61.577	25156	7783.6	17373	7783.6	25360
1726.85	Q53GD0;P37059;H3BNN1	Q53GD0	HSD17B2	Estradiol 17-beta-dehydrogenase 2	2	89.382	18902	18902	0	18902	0
950.457	P08238;Q6PK50	P08238	HSP90AB1	Heat shock protein HSP 90-beta	2	168.08	355830	329740	26092	329740	38089
1986.92	P08238;B4DMA2;B4DGL0;A8K3W9;Q9H6X9	P08238	HSP90AB1	Heat shock protein HSP 90-beta	2	77.157	190640	90831	99808	90831	145700
2115.02	P08238;B4DMA2;B4DGL0;A8K3W9;Q9H6X9	P08238	HSP90AB1	Heat shock protein HSP 90-beta	3	27.357	30212	30212	0	30212	0
1008.51	P08238;B4DMA2;B4DGL0;A8K3W9;Q9H6X9;Q58FF8	P08238	HSP90AB1;HSP90AB2P	Heat shock protein HSP 90-beta;Putative heat shock protein HSP 90-beta 2	2	96.311	855010	326160	528850	326160	772010
1207.62	P08238;B4DMA2;B4DGL0;Q58FF7	P08238	HSP90AB1;HSP90AB3P	Heat shock protein HSP 90-beta;Putative heat shock protein HSP 90-beta-3	2	142.56	53960	15924	38037	15924	55526
1464.8	P0DMV8;B4DNT8;P0DMV9;Q59EJ3;A0A0G2JIW1;A0A1U9X7W4;A8K5I0;B4DWK5;B4DI39;B4DVU9;B4E1S9;B4DFN9;B4E388;B3KTT5;V9GZ37	P0DMV8	HSPA1A;HSPA1B;HEL-S-103	Heat shock 70 kDa protein 1A;Heat shock 70 kDa protein 1B	2	108.91	87087	85686	1400.3	85686	2044.1
1196.69	P0DMV8;B4DNT8;P0DMV9;Q59EJ3;A0A0G2JIW1;A0A1U9X7W4;A8K5I0;B4DWK5;B4DI39;B4DVU9;B4E1S9;Q9UQC1	P0DMV8	HSPA1A;HSPA1B;HEL-S-103;HSP70-1	Heat shock 70 kDa protein 1A;Heat shock 70 kDa protein 1B	2	72.042	54439	10094	44345	10094	64735
1674.72	Q53FC7;B3KSM6;B2R6X5;A0A384NKX5;P17066;B4DHP5;P48741;P0DMV8;B4DNT8;P0DMV9;Q59EJ3;A0A0G2JIW1;A0A1U9X7W4;A8K5I0;B4DWK5;B4DI39;B4DVU9;B4E1S9;B4DFN9;B4E388;B3KTT5;V9GZ37;Q9UQC1;B4DNV4	P0DMV8	HSPA6;HSPA7;HSPA1A;HSPA1B;HEL-S-103;HSP70-1	Heat shock 70 kDa protein 6;Putative heat shock 70 kDa protein 7;Heat shock 70 kDa protein 1A;Heat shock 70 kDa protein 1B	2;3	139.7	625040	333790	291250	333790	425160
1303.62	P11142;V9HW22;E9PKE3;Q53GZ6;Q96IS6;B3KTV0;E9PNE6;B4E1Q1;A8K7Q2;Q96BE0;E9PS65;Q96H53;Q9NZ87;E9PM13;Q9NWW3	P11142	HSPA8;HEL-S-72p	Heat shock cognate 71 kDa protein	2	155.57	198660	82287	116370	82287	169880
3030.41	P11142;V9HW22;E9PKE3;Q53GZ6;Q96IS6;B3KTV0;E9PNE6;B4E1Q1;A8K7Q2;Q96BE0;E9PS65;Q96H53;Q9NZ87;E9PM13;Q9NWW3	P11142	HSPA8;HEL-S-72p	Heat shock cognate 71 kDa protein	4	92.319	187940	114470	73466	114470	107250
860.435	P11142;V9HW22;E9PKE3;Q53GZ6;Q96IS6;B3KTV0;E9PNE6;B4E1Q1;Q53HF2;A8K7Q2;E9PN89	P11142	HSPA8;HEL-S-72p	Heat shock cognate 71 kDa protein	2	88.35	1583600	1014500	569120	1014500	830790
1479.75	P11142;V9HW22;E9PKE3;Q53GZ6;Q96IS6;B3KTV0;E9PNE6;B4E1Q1;Q53HF2;A8K7Q2;E9PN89;P54652;A0A384MDT7	P11142	HSPA8;HEL-S-72p;HSPA2	Heat shock cognate 71 kDa protein;Heat shock-related 70 kDa protein 2	2	168.05	1054900	645440	409410	645440	597660
1360.74	P38646;A0A7I2YQB2;A0A384P5G6;V9HW84;B7Z4V2;A0A7I2V2S7;A0A7I2V3F7;A0A7I2V2G2;D6RCD7;Q8N1C8;B7Z4T3;H0Y8K0;B7Z1V7;A1XP52	P38646	HSPA9;HEL-S-124m	Stress-70 protein, mitochondrial	2	136.94	798230	369240	429000	369240	626250
1340.61	P38646;A0A7I2YQB2;A0A384P5G6;V9HW84;B7Z4V2;A0A7I2V2S7;A0A7I2V3F7;A0A7I2V2G2;D6RCD7;Q8N1C8;H0Y8K0;B7Z1V7;A0A3B3ITI4	P38646	HSPA9;HEL-S-124m	Stress-70 protein, mitochondrial	2	186.27	229760	126230	103530	126230	151140
1148.64	K7EN20;Q9NZL4	K7EN20	HSPBP1	Hsp70-binding protein 1	2	69.905	64686	23667	41020	23667	59880
1683.9	P10809;A0A024R3X4;B3GQS7;A0A7I2V2X6;B7Z597;A0A7I2V599;B7Z5E7;B7Z4F6;A0A7I2YQK6	P10809	HSPD1	60 kDa heat shock protein, mitochondrial	2	216.53	694780	308270	386510	308270	564220
2112.13	P10809;A0A024R3X4;B3GQS7;A0A7I2V2X6;B7Z597;A0A7I2V599;B7Z5E7;A0A7I2YQK6;A0A7I2V5M1;A0A7I2V5K3;A0A7I2YQ71;A0A7I2V369;Q53SE2;E7EXB4;E7ESH4;C9J0S9;C9JL25;A0A0S2Z415;C9JCQ4;C9JL19	P10809	HSPD1	60 kDa heat shock protein, mitochondrial	2	105.79	174120	111120	62995	111120	91959
832.383	P10809;A0A024R3X4;B3GQS7;A0A7I2V2X6;B7Z597;A0A7I2V599;B7Z5E7;B7Z4F6;A0A7I2YQK6;A0A7I2V5M1;B7Z532	P10809	HSPD1	60 kDa heat shock protein, mitochondrial	2	97.033	463710	156070	307650	156070	449100
960.478	P10809;A0A024R3X4;B3GQS7;A0A7I2V2X6;B7Z597;A0A7I2V599;B7Z5E7;B7Z4F6;A0A7I2YQK6;A0A7I2V5M1;B7Z532	P10809	HSPD1	60 kDa heat shock protein, mitochondrial	2	101.41	240760	226130	14633	226130	21361
1600.74	P10809;A0A024R3X4;B3GQS7;A0A7I2V2X6;B7Z597;A0A7I2V599;B7Z5E7;B7Z4F6;A0A7I2YQK6;A0A7I2V5M1;A0A7I2V5K3;A0A7I2YQ71;A0A7I2V369;B9VP19;B9VPB4;Q53QD5	P10809	HSPD1	60 kDa heat shock protein, mitochondrial	2	168.05	299330	176410	122920	176410	179440
1230.63	P10809;A0A024R3X4;B3GQS7;A0A7I2V2X6;B7Z597;A0A7I2V599;B7Z5E7;B7Z4F6;A0A7I2YQK6	P10809	HSPD1	60 kDa heat shock protein, mitochondrial	2	143.22	214330	37437	176900	37437	258230
2370.14	S4R3N1;B4DM50;A8K012;Q9Y3A3	S4R3N1	HSPE1-MOB4;MOB4	MOB-like protein phocein	2	92.319	146350	101060	45294	101060	66119
1172.72	A0A994J483;Q7Z6Z7;Q5H962;Q5H924	A0A994J483	HUWE1	E3 ubiquitin-protein ligase HUWE1	2	69.915	22563	14506	8056.2	14506	11760
1682.82	Q9Y4L1;A0A494C039;A0A384P5T6;K7EQK2;A0A087X054;B3KXH0;B7Z2N4;A0A8Q3SHG4;B7Z766;B7Z602	Q9Y4L1	HYOU1	Hypoxia up-regulated protein 1	2	178.52	91608	38299	53309	38299	77821
1635.81	Q9Y4L1;A0A494C039;A0A384P5T6;K7EQK2;A0A087X054;B3KXH0;B7Z2N4;A0A8Q3SHG4;B7Z766;B7Z602	Q9Y4L1	HYOU1	Hypoxia up-regulated protein 1	2	69.201	101500	26822	74674	26822	109010
1520.82	Q9Y4L1;A0A494C039;A0A384P5T6;K7EQK2;A0A087X054;B3KXH0;B7Z2N4;A0A8Q3SHG4;B7Z766;A0A0G2JRS0;Q6IN67;J3QLE9;E9PJ21;J3QQH7;Q05D91;A0A087WWI4	Q9Y4L1	HYOU1	Hypoxia up-regulated protein 1	2	78.043	649000	336760	312240	336760	455810
1730.82	F8WF34;A0A140VJL6;Q2TAA2	F8WF34	IAH1	Isoamyl acetate-hydrolyzing esterase 1 homolog	2	106.11	182610	108310	74293	108310	108450
1457.77	P41252;Q59G75;A0A804HJN6;A0A804HHW9;A0A804HJ36;A0A0A0MSX9;A0A804HL54;J3KR24;Q7Z3U5;A0A804HIV9;Q7Z355;Q6P0M4;B4DVX2;Q7L4K8	P41252	IARS;DKFZp686L0869;DKFZp686L17145	Isoleucine--tRNA ligase, cytoplasmic	2	81.099	19351	17282	2068.9	17282	3020.1
1687.88	Q5NKV8;A0A384MEK5;P05362;B4DNT6;B4DQW5;E7ESS4;B4DW82;A0A1C9J7T1;Q15463	Q5NKV8	ICAM1;P3.58	Intercellular adhesion molecule 1	2	91.939	284540	101950	182590	101950	266540
1153.57	Q53GL5;P48735;Q13584;B4DSZ6;H0YL11	Q53GL5	IDH2	Isocitrate dehydrogenase [NADP], mitochondrial;Isocitrate dehydrogenase [NADP]	2	67.507	29082	18874	10209	18874	14903
1382.7	Q53GL5;P48735;Q13584;B4DSZ6	Q53GL5	IDH2	Isocitrate dehydrogenase [NADP], mitochondrial;Isocitrate dehydrogenase [NADP]	2	89.382	80750	41429	39321	41429	57400
2281.18	A0A8Q3WKR8;Q13907	A0A8Q3WKR8	IDI1	Isopentenyl-diphosphate Delta-isomerase 1	2	21.376	115570	52858	62712	52858	91547
2213.11	A0A8Q3WKR8;Q13907	A0A8Q3WKR8	IDI1	Isopentenyl-diphosphate Delta-isomerase 1	3	17.238	38895	37382	1512.5	37382	2207.9
1666.92	P09914	P09914	IFIT1	Interferon-induced protein with tetratricopeptide repeats 1	2	156.14	99191	78002	21188	78002	30930
2472.25	Q7Z687;A0A8Q3SJ27;A0A2R8YFL3;Q5TFC9;B4DLL6;A0A2R8Y7R1;A0A2R8Y4U4;Q14936;Q9BY69;Q53GX8;B2R6Q9;A0A0S2Z3Y2;P15260	Q7Z687	IFNGR1	Interferon gamma receptor 1	3	16.766	10391	3016.1	7374.5	3016.1	10765
1689.75	Q9NZI8;D3DTW3	Q9NZI8	IGF2BP1	Insulin-like growth factor 2 mRNA-binding protein 1	2	72.327	62877	58644	4232.5	58644	6178.6
2540.15	A0A994J749;A0A384N6C2;P12268;H0Y4R1;A0A7I2V2T3;E7ETK5;A0A7I2YQK5;B7Z1G4;Q6QE17	A0A994J749	IMPDH2	Inosine-5-monophosphate dehydrogenase 2	3	61.867	80516	80516	0	80516	0
2085.12	A0A994J749;A0A384N6C2;P12268;H0Y4R1;A0A7I2V2T3;E7ETK5;A0A7I2YQK5;B7Z1G4	A0A994J749	IMPDH2	Inosine-5-monophosphate dehydrogenase 2	3	69.369	33919	33919	0	33919	0
2131.05	Q27J81;A0A6Q8PHA2;A0A6Q8PH71;A0A6Q8PHG2;A0A6Q8PGN3;A0A6Q8PF44;A0A6Q8PH25;A0A6Q8PF29;A0A6Q8PGU8;A0A6Q8PGC7;A0A087X118;A0A6Q8PH63;A0A6Q8PFN5;A0A6Q8PH59;A0A6Q8PFB9;A0A6Q8PGY8;A0A6Q8PH52	Q27J81	INF2	Inverted formin-2	2	46.206	18961	18139	822.04	18139	1200
2588.41	Q68E01;A0A096LNW8	Q68E01	INTS3	Integrator complex subunit 3	3	74.152	78702	61752	16950	61752	24744
1763.92	Q96HW7;A0A8V8TLR7;A0A8Q3SII1;A0A8Q3SHK8;A8K4A1;A0A8Q3WKB5;A0A8Q3WKW5;A0A8C8UVZ7;A0A8Q3SHT4;A0A8Q3SHR8;F8WAA7;A0A8Q3SHL8;A0A8Q3WKC7;A0A8Q3WKB9;A0A8Q3WKC3;A0A8Q3WKC9;E9PIM3	Q96HW7	INTS4	Integrator complex subunit 4	2	57.003	22760	14386	8373.8	14386	12224
1775.99	Q59FI4;Q8TEX9;B3KTB3;B3KT38;B3KPS9;B3KQ33;B3KPY9;Q6I9Y8;B3KSQ4;H0YN14	Q59FI4	IPO4	Importin-4	2	91.245	64933	44589	20344	44589	29698
2133.13	Q59FI4;Q8TEX9;B3KQ33;H0YN14;H0YLV0;H0YL92	Q59FI4	IPO4	Importin-4	2	78.888	257590	178710	78884	178710	115150
2146.03	H0Y8C6;O00410;B4E0R6;B3KWG6	H0Y8C6	IPO5	Importin-5	3	14.004	107460	89043	18419	89043	26888
1828.98	H0Y8C6;O00410	H0Y8C6	IPO5	Importin-5	2	212.78	418600	250570	168030	250570	245280
1610.74	O95373;B3KQG6	O95373	IPO7	Importin-7	2	118.91	171910	103370	68541	103370	100050
1679.93	O95373;B3KQG6	O95373	IPO7	Importin-7	2	37.504	49027	31195	17832	31195	26031
1747.96	Q96P70	Q96P70	IPO9	Importin-9	2	196.38	745920	394620	351300	394620	512830
1939.06	Q96P70	Q96P70	IPO9	Importin-9	2	139.61	296160	206280	89885	206280	131210
3914.8	A4QPB0;P46940;A0A0J9YXZ5;Q6P1N4	A4QPB0	IQGAP1	Ras GTPase-activating-like protein IQGAP1	4	8.2776	150450	117880	32564	117880	47537
800.429	A4QPB0;P46940;A0A0J9YXZ5;Q6P1N4;Q5FWG8;Q05DN7	A4QPB0	IQGAP1	Ras GTPase-activating-like protein IQGAP1	2	61.494	91456	57266	34191	57266	49911
1799.91	A4QPB0;P46940;A0A0J9YXZ5;Q6P1N4;Q5FWG8;Q05DN7;H0YKA5	A4QPB0	IQGAP1	Ras GTPase-activating-like protein IQGAP1	2	135.28	64622	47943	16679	47943	24348
966.513	A4QPB0;P46940;A0A0J9YXZ5;Q6P1N4;H0YLE8;B4E2M0	A4QPB0	IQGAP1	Ras GTPase-activating-like protein IQGAP1	2	96.311	50802	49902	900.08	49902	1313.9
2076.04	A4QPB0;P46940;A0A0J9YXZ5;Q6P1N4	A4QPB0	IQGAP1	Ras GTPase-activating-like protein IQGAP1	2	45.183	19756	5817.4	13939	5817.4	20348
2163.15	B7ZMD6;Q8WZA9	B7ZMD6	IRGQ	Immunity-related GTPase family Q protein	2	46.823	13855	13855	0	13855	0
2031.05	Q96RG5;Q96RG4;Q9Y4H2	Q96RG5	IRS2	Insulin receptor substrate 2	2	46.206	42956	17297	25658	17297	37456
1566.76	E7EMF1;E7ESP4;P17301;E9PB77;Q71V33;A0A0X8AZ85	E7EMF1	ITGA2	Integrin alpha-2	2	101.64	98349	48944	49405	48944	72121
1934.87	E7EMF1;E7ESP4;P17301	E7EMF1	ITGA2	Integrin alpha-2	2	55.782	32820	32820	0	32820	0
1773.88	B4E0H8;A0A140VJM0;P26006;Q59F03;D6R9X8	B4E0H8	ITGA3	Integrin alpha-3;Integrin alpha-3 heavy chain;Integrin alpha-3 light chain	2	122.66	180540	180540	0	180540	0
1843.93	H7C4K3;A0A7I2V348;A0A7I2V2F9;E7EUI6;C9JPK5;P05556	H7C4K3	ITGB1	Integrin beta;Integrin beta-1	2;3	137.39	1080900	730960	349920	730960	510810
1894.02	B4E028;C9JG41;B4DIB1;Q9NQX7	B4E028	ITM2C	Integral membrane protein 2C;CT-BRI3	2	36.96	23379	23379	0	23379	0
2742.35	Q14573;Q59ES2	Q14573	ITPR3	Inositol 1,4,5-trisphosphate receptor type 3	3	26.21	89659	65318	24341	65318	35532
1147.44	A0A0S2Z4K7;A0A384MR53;A0A0A0MT83;A0A2L0RIE3;A0A2L0RI93;A0A2L0RI88;A0A2L0RI76;P26440;H0YLC3	A0A0S2Z4K7	IVD	Isovaleryl-CoA dehydrogenase, mitochondrial	2	72.042	70140	53640	16500	53640	24087
1260.55	A0A3B3ITE9;Q8N5M9	A0A3B3ITE9	JAGN1	Protein jagunal homolog 1	2	83.438	107570	73894	33680	73894	49166
981.434	Q9H7Z6	Q9H7Z6	KAT8	Histone acetyltransferase KAT8	2	96.51	329530	166300	163230	166300	238280
1332.73	P33947	P33947	KDELR2	ER lumen protein-retaining receptor 2	2	72.492	42232	42232	0	42232	0
1295.55	P33947;Q96H29;M0R1Y2;P24390	P24390	KDELR2;KDELR1	ER lumen protein-retaining receptor 2;ER lumen protein-retaining receptor;ER lumen protein-retaining receptor 1	2	48.785	145570	101200	44369	101200	64770
3725.99	B2R7B5;Q07666	B2R7B5	KHDRBS1	KH domain-containing, RNA-binding, signal transduction-associated protein 1	3	20.381	218180	96556	121630	96556	177550
1623.71	B2R7B5;Q07666;B4E043;B4DDX2	B2R7B5	KHDRBS1	KH domain-containing, RNA-binding, signal transduction-associated protein 1	2	58.313	44355	20402	23953	20402	34966
2245.09	B2R7B5;Q07666;B4E043;B4DDX2	B2R7B5	KHDRBS1	KH domain-containing, RNA-binding, signal transduction-associated protein 1	3	74.643	145640	102390	43248	102390	63134
2089.03	A0A804HJA4;J3KN16;Q5VYK3;B3KXF2;R4GMY1	A0A804HJA4	KIAA0368;ECM29	Proteasome-associated protein ECM29 homolog	2	20.734	52747	32644	20103	32644	29346
1538.89	Q3B768;O43156	Q3B768	KIAA0406;TTI1	TELO2-interacting protein 1 homolog	2	70.195	19366	13044	6322.6	13044	9229.7
2549.28	B3KV39;B4DY33;A4D1Z4;P85037	B3KV39	KIAA0415;FOXK1	Forkhead box protein K1	3	21.708	14203	0	14203	0	20733
2140.05	B7ZKT9;A0A087X256;Q2M389	B7ZKT9	KIAA1033	WASH complex subunit 7	2	83.474	87706	54528	33178	54528	48433
1404.78	B7ZKT9;A0A087X256;Q2M389	B7ZKT9	KIAA1033	WASH complex subunit 7	2	87.942	13235	10136	3099.6	10136	4524.7
1419.81	A0A075B785;A0A2R8Y566;Q9P260	A0A075B785	KIAA1468	LisH domain and HEAT repeat-containing protein KIAA1468	2	35.33	53232	34156	19075	34156	27846
1866	F8W6L3;B4DGB3;Q7RTQ4;Q7RTQ0;Q7RTQ1;Q7RTQ2;G3V3H3;Q7RTQ8;Q7Z5D5;B5BU63;Q7RTP8;G3V2E7;G5E9S8;Q7RTQ7;Q7RTQ9;E7EVH7;B4DS14;Q07866;G3V5R9;A8MZ87;Q9H0B6	F8W6L3	KLC1;KNS2;KLC2	Kinesin light chain 1;Kinesin light chain 2	2	142.03	81514	78008	3505.8	78008	5117.7
3351.79	A0A7I2V351;A0A7I2V487;Q7Z726;A8K7D9;A0A7I2YQE1;P52292;A0A7I2V3Z3	A0A7I2V351	KPNA2	Importin subunit alpha;Importin subunit alpha-1	3	28.71	89396	83414	5981.8	83414	8732.2
3601.82	O00505;Q53F09	O00505	KPNA3	Importin subunit alpha-4	4	105.77	93112	49886	43226	49886	63100
3544.8	A0A7I2YQ95;H7C4F6;O00629;A0A7I2V340	A0A7I2YQ95	KPNA4	Importin subunit alpha-3	4	48.836	60313	35655	24658	35655	35995
1657.9	B2RBR9;Q14974;J3QR48	B2RBR9	KPNB1	Importin subunit beta-1	2	135.13	1033900	475820	558100	475820	814710
3265.62	B2RBR9;Q14974;J3KTM9;B7Z752;B7Z5M1	B2RBR9	KPNB1	Importin subunit beta-1	3	61.745	124770	87604	37168	87604	54257
2095.04	P13645;A0A1B0GVI3	P13645	KRT10	Keratin, type I cytoskeletal 10	2	241.15	1143700	509090	634640	509090	926450
2223.13	P13645;A0A1B0GVI3	P13645	KRT10	Keratin, type I cytoskeletal 10	2;3	187.01	1196300	574610	621710	574610	907560
2081.96	P13645;A0A1B0GVI3	P13645	KRT10	Keratin, type I cytoskeletal 10	2	259.72	196840	79961	116880	79961	170620
2122.09	P02533	P02533	KRT14	Keratin, type I cytoskeletal 14	3	37.146	35229	4106.8	31123	4106.8	45432
1424.69	P02533	P02533	KRT14	Keratin, type I cytoskeletal 14	2	133.07	126880	5155.8	121720	5155.8	177690
1171.52	P02533	P02533	KRT14	Keratin, type I cytoskeletal 14	2	93.467	74442	26834	47608	26834	69497
1337.66	P08779	P08779	KRT16	Keratin, type I cytoskeletal 16	2	121.96	161070	23485	137590	23485	200850
994.494	P08727;C9JM50	P08727	KRT19	Keratin, type I cytoskeletal 19	2	158.57	578320	306310	272010	306310	397080
1081.48	B4DE59;K7EMS3;P08727	P08727	KRT19	Keratin, type I cytoskeletal 19	2	60.892	22904	0	22904	0	33435
1315.71	P08727	P08727	KRT19	Keratin, type I cytoskeletal 19	2	119.55	78641	31772	46869	31772	68419
1673.77	P08727	P08727	KRT19	Keratin, type I cytoskeletal 19	2	159.12	266080	148130	117960	148130	172200
1406.7	P04259	P04259	KRT6B	Keratin, type II cytoskeletal 6B	2	154.81	68744	6056.2	62688	6056.2	91511
1693.83	P04259	P04259	KRT6B	Keratin, type II cytoskeletal 6B	2	72.327	22422	6161.5	16261	6161.5	23738
1399.73	B3KY79;Q96GE1;P08729	B3KY79	KRT7	Keratin, type II cytoskeletal 7	2	115.05	625160	359090	266070	359090	388400
2011.1	B3KY79;Q96GE1;P08729	B3KY79	KRT7	Keratin, type II cytoskeletal 7	3	113.48	139050	73727	65318	73727	95351
1384.73	B3KY79;Q96GE1;P08729	B3KY79	KRT7	Keratin, type II cytoskeletal 7	2	199.59	1301100	687120	614010	687120	896330
1955.03	P05787;Q969I0;Q7L4M3	P05787	KRT8	Keratin, type II cytoskeletal 8	2	53.051	28085	0	28085	0	40999
3263.51	P35527;K7EQQ3	P35527	KRT9	Keratin, type I cytoskeletal 9	3	58.402	281450	95671	185780	95671	271200
1372.72	Q86UP2;G3V4Y7	Q86UP2	KTN1	Kinectin	3	50.297	18833	18833	0	18833	0
1469.81	Q86UP2;G3V4Y7;H0YJZ8;G3V5G2	Q86UP2	KTN1	Kinectin	2	52.863	47671	0	47671	0	69589
2734.4	Q86UP2	Q86UP2	KTN1	Kinectin	3	45.422	55523	35429	20093	35429	29332
2107.98	A8K9B2;Q9H9P8	A8K9B2	L2HGDH	L-2-hydroxyglutarate dehydrogenase, mitochondrial	2	103.63	28869	28869	0	28869	0
2154.1	P25391	P25391	LAMA1	Laminin subunit alpha-1	2	22.395	98106	30711	67395	30711	98382
1127.47	P11047	P11047	LAMC1	Laminin subunit gamma-1	2	152.17	345600	173660	171940	173660	250990
1630.78	P11047	P11047	LAMC1	Laminin subunit gamma-1	2	76.196	23391	23391	0	23391	0
1013.43	B3KRY3;P11279	B3KRY3	LAMP1	Lysosome-associated membrane glycoprotein 1	2	85.813	345640	235080	110570	235080	161400
1211.45	Q14847;B4DIC4;B4DJI4;A8K1D2;F6S2S5;K7ESD6	Q14847	LASP1	LIM and SH3 domain protein 1	2	121.67	193390	133410	59982	133410	87561
1205.68	C9JHU6;C9JUM0;B5MCU4;B4DS38;A0A0A0MSH6;B5MDU6;Q9H6V9	C9JHU6	LDAH;C2orf43	UPF0554 protein C2orf43	2	74.269	124840	49712	75124	49712	109670
1485.72	Q32P28;Q68CW0;B4DNM8	Q32P28	LEPRE1;DKFZp547C166	Prolyl 3-hydroxylase 1	2	119.43	71809	39649	32160	39649	46946
1123.6	Q32P28;E2QRI1	Q32P28	LEPRE1;P3H1	Prolyl 3-hydroxylase 1	2	159.46	162090	89622	72466	89622	105790
2080.16	Q8IVL6;Q59FY9	Q8IVL6	LEPREL2	Prolyl 3-hydroxylase 3	2	81.908	123950	81686	42261	81686	61692
1499.82	Q8IVL6	Q8IVL6	LEPREL2	Prolyl 3-hydroxylase 3	2	63.397	62340	35461	26879	35461	39238
1986.94	B4DVZ5;Q92791	B4DVZ5	LEPREL4	Synaptonemal complex protein SC65	2	66.509	81965	64658	17306	64658	25264
1016.5	O95202	O95202	LETM1	LETM1 and EF-hand domain-containing protein 1, mitochondrial	2	58.687	33509	19023	14486	19023	21146
1971	A0A384MR27;P09382;F8WEI7	A0A384MR27	LGALS1	Galectin-1	2	162.52	3679300	1719700	1959600	1719700	2860600
1485.68	A0A384MR27;P09382	A0A384MR27	LGALS1	Galectin-1	2	175.07	302920	132830	170090	132830	248300
1325.65	B4DVE1;A0A0S2Z3Y1;Q08380;B4DWA8;B3KP88;B4DDG4;B4DI70	B4DVE1	LGALS3BP	Galectin-3-binding protein	2	106	140270	94202	46068	94202	67249
1936.95	H0YJN9;G3V2T4;G3V4E4;B7Z4S8;Q6I9U9;Q53XC6;A8K669;Q99538	H0YJN9	LGMN	Legumain	2	158.59	80818	0	80818	0	117980
2984.5	D6RD46;Q9UPQ0	D6RD46	LIMCH1	LIM and calponin homology domains-containing protein 1	3	32.862	29397	0	29397	0	42913
1853.96	A0A0A0MT32;Q5T073;B3KU19;B3KRG8;Q6ZUY8;P38571;B4DE67;A8K2H6	A0A0A0MT32	LIPA	Lipase;Lysosomal acid lipase/cholesteryl ester hydrolase	2	66.485	258290	157310	100990	157310	147420
1596.76	Q53FS4;B2R774;P49257;A0PJ85;B4DVV0	Q53FS4	LMAN1	Protein ERGIC-53	2	80.623	36756	20709	16047	20709	23425
1072.53	D6RIU4;B4DWN1;A0A8Q3WK65;D6RBV2;A8K7T4;A0A384NPY7;Q12907;D6RDX1	D6RIU4	LMAN2	Vesicular integral-membrane protein VIP36	2	121.67	92264	50419	41844	50419	61084
2467.13	D6RIU4;B4DWN1;A0A8Q3WK65;D6RBV2;A8K7T4;A0A384NPY7;Q12907	D6RIU4	LMAN2	Vesicular integral-membrane protein VIP36	3	105.79	167930	83979	83949	83979	122550
2532.31	A0A384MQX1;A0A6Q8PFJ0;P02545;A0A804HL68;W8QEH3;Q5TCI8;B4DFR3	A0A384MQX1	LMNA	Prelamin-A/C;Lamin-A/C	3	52.773	238730	117180	121550	117180	177440
1373.62	A0A384MQX1;A0A6Q8PFJ0;P02545;A0A804HL68;W8QEH3;Q5I6Y5;Q5TCI8;A0A6Q8PHQ9;Q8N519;Q3BDU5;A0A6Q8PF80	A0A384MQX1	LMNA	Prelamin-A/C;Lamin-A/C	2	110.52	201210	116040	85170	116040	124330
1501.72	A0A384MQX1;A0A6Q8PFJ0;P02545;A0A804HL68;W8QEH3;Q5I6Y5;Q5TCI8;A0A6Q8PHQ9;Q8N519;Q3BDU5;A0A6Q8PF80	A0A384MQX1	LMNA	Prelamin-A/C;Lamin-A/C	2;3	160.98	582100	260510	321590	260510	469460
2364.15	A0A384MQX1;A0A6Q8PFJ0;P02545	A0A384MQX1	LMNA	Prelamin-A/C;Lamin-A/C	2	45.422	38158	0	38158	0	55703
1517.71	A0A384MQX1;A0A6Q8PFJ0;P02545;A0A804HL68;W8QEH3;Q5I6Y5;Q5TCI8;A0A6Q8PHQ9;Q8N519;Q3BDU5;B4DFR3	A0A384MQX1	LMNA	Prelamin-A/C;Lamin-A/C	2;3	130.78	707180	380510	326670	380510	476870
1172.64	P20700;E9PBF6;A0A0D9SFE5;Q6DC98;A0A0D9SFY5	P20700	LMNB1	Lamin-B1	2	90.142	145840	89498	56338	89498	82242
1015.51	Q03252;A0A384NPH0	Q03252	LMNB2	Lamin-B2	2	108.92	62714	35181	27533	35181	40192
2049.01	Q03252;A0A384NPH0;A0A0A7M1X5	Q03252	LMNB2	Lamin-B2	2	86.135	36377	33910	2467.3	33910	3601.7
1585.88	Q9UIQ6;B2RAK1	Q9UIQ6	LNPEP	Leucyl-cystinyl aminopeptidase;Leucyl-cystinyl aminopeptidase, pregnancy serum form	2	140.57	71540	46876	24664	46876	36004
1249.68	Q6FII1;Q9Y2Q3;B3KTA6;C9JNT3;E9PFN5	Q6FII1	LOC51064;GSTK1	Glutathione S-transferase kappa 1	2	46.033	76882	60023	16859	60023	24611
2670.28	K7EJE8;K7EKE6;B3KU28;Q2VPA0;B3KXS5;E5KMI6;P36776;B4DPX0	K7EJE8	LONP1	Lon protease homolog, mitochondrial;Lon protease homolog	3	54.813	8240.8	8240.8	0	8240.8	0
1790.86	Q07954	Q07954	LRP1	Prolow-density lipoprotein receptor-related protein 1;Low-density lipoprotein receptor-related protein 1 85 kDa subunit;Low-density lipoprotein receptor-related protein 1 515 kDa subunit;Low-density lipoprotein receptor-related protein 1 intracellular domain	2	51.569	11818	9675.3	2142.5	9675.3	3127.6
915.481	P42704;A0A804HIQ7;A0A804HKI2;A0A804HIN4;A0A804HK30;E5KNY5;A0A804HL40;A0A804HKR3;A0A804HIG4;A0A804HI40;A0A804HLG8;A0A804HKJ0;A0A804HI14;A0A804HJZ1;A0A804HHY9;B4DSR0;A0A804HJI0;A0A804HJA1;A0A804HKK7;A0A804HKX6	P42704	LRPPRC	Leucine-rich PPR motif-containing protein, mitochondrial	2	67.903	48770	19314	29457	19314	43001
2220.09	P42704;A0A804HIQ7;A0A804HKI2;A0A804HIN4;A0A804HK30;E5KNY5;A0A804HL40;A0A804HKR3;A0A804HIG4;A0A804HI40;A0A804HLG8;A0A804HKJ0;A0A804HI14;A0A804HJZ1;A0A804HHY9;B4DSR0;A0A804HJH8;B8ZZ38;C9JCA9;A0A804HK02;A0A804HIV5;A0A0C4DG06;A0A804HKX0;A0A804HKR5	P42704	LRPPRC	Leucine-rich PPR motif-containing protein, mitochondrial	2	116.06	463980	271480	192500	271480	281010
1881.99	P42704;A0A804HIQ7;A0A804HKI2;A0A804HIN4;A0A804HK30;E5KNY5;A0A804HL40;A0A804HKR3;A0A804HIG4;A0A804HI40;A0A804HLG8;A0A804HKJ0;A0A804HI14;A0A804HJZ1;A0A804HHY9;B4DSR0;A0A804HJH8;B8ZZ38;C9JCA9;A0A804HK02;A0A804HIV5;A0A0C4DG06;A0A804HKX0;A0A804HKR5	P42704	LRPPRC	Leucine-rich PPR motif-containing protein, mitochondrial	2	214.14	785130	502640	282490	502640	412370
1863.93	P42704;A0A804HIQ7;A0A804HKI2;A0A804HIN4;A0A804HK30;E5KNY5;A0A804HL40;A0A804HKR3;A0A804HIG4;A0A804HI40;A0A804HLG8;A0A804HKJ0;A0A804HI14;A0A804HHY9;B4DSR0;A0A804HJH8;A0A804HJI0;B8ZZ38;C9JCA9;A0A804HK02;A0A804HLK8	P42704	LRPPRC	Leucine-rich PPR motif-containing protein, mitochondrial	2	108.24	45967	41261	4706.3	41261	6870.2
1827.9	Q8N1G4	Q8N1G4	LRRC47	Leucine-rich repeat-containing protein 47	2	106.47	165670	99546	66122	99546	96524
1923.11	Q8N1G4	Q8N1G4	LRRC47	Leucine-rich repeat-containing protein 47	3	89.359	75328	48796	26532	48796	38731
1810.83	Q3MHD2;K7ELG9;B4DUG4	Q3MHD2	LSM12	Protein LSM12 homolog	2	61.067	91516	33121	58395	33121	85244
2399.15	P62310	P62310	LSM3	U6 snRNA-associated Sm-like protein LSm3	2	93.777	97883	21491	76392	21491	111520
1994.07	B8ZZF8;A0A090N8Y5;Q9Y4Y9	B8ZZF8	LSM5	U6 snRNA-associated Sm-like protein LSm5	2	168.78	315760	167250	148510	167250	216800
1999.01	A0A140VK27;P09960;B4DVZ8;Q49AK0	A0A140VK27	LTA4H	Leukotriene A-4 hydrolase;Leukotriene A(4) hydrolase	2;3	65.12	294210	107440	186770	107440	272640
2637.35	E5RGR0;Q6IAQ1;B4DJV9;O75608;B4DP64	E5RGR0	LYPLA1	Acyl-protein thioesterase 1	3	42.028	61354	61354	0	61354	0
2943.42	E5RGR0;Q6IAQ1;B4DJV9;O75608;A0A087X1K9;B4DP64	E5RGR0	LYPLA1	Acyl-protein thioesterase 1	3	53.21	141750	66959	74788	66959	109180
1199.62	B4E0K9;Q59E90;A8K6A7;O00754;M0QZ24	B4E0K9	MAN2B1	Alpha-mannosidase;Lysosomal alpha-mannosidase;Lysosomal alpha-mannosidase A peptide;Lysosomal alpha-mannosidase B peptide;Lysosomal alpha-mannosidase C peptide;Lysosomal alpha-mannosidase D peptide;Lysosomal alpha-mannosidase E peptide	2	90.761	62270	30652	31618	30652	46156
2443.33	B4E0K9;Q59E90;A8K6A7;O00754;M0QZ24	B4E0K9	MAN2B1	Alpha-mannosidase;Lysosomal alpha-mannosidase;Lysosomal alpha-mannosidase A peptide;Lysosomal alpha-mannosidase B peptide;Lysosomal alpha-mannosidase C peptide;Lysosomal alpha-mannosidase D peptide;Lysosomal alpha-mannosidase E peptide	3	61.23	11233	11233	0	11233	0
1946.99	P55145;A8K878;H7C2D6	P55145	MANF	Mesencephalic astrocyte-derived neurotrophic factor	3	75.012	41075	0	41075	0	59961
1675.87	P55145;A8K878;H7C2D6	P55145	MANF	Mesencephalic astrocyte-derived neurotrophic factor	2	72.846	190220	40326	149890	40326	218810
2623.4	A2BDK6;P46821;Q5H9P1	A2BDK6	MAP1B;DKFZp686F1345	Microtubule-associated protein 1B;MAP1B heavy chain;MAP1 light chain LC1	3	53.44	29930	24146	5783.2	24146	8442.3
1141.63	A2BDK6;P46821;Q5H9P1	A2BDK6	MAP1B;DKFZp686F1345	Microtubule-associated protein 1B;MAP1B heavy chain;MAP1 light chain LC1	2	55.754	131240	94644	36600	94644	53428
2183.08	A0A804HKE7;E7EVA0;P27816;A0A0J9YVV8;A0A0J9YW37;H7C456;Q05D06;Q6NX68;B4DM10	A0A804HKE7	MAP4	Microtubule-associated protein;Microtubule-associated protein 4	2	128.68	168770	93472	75301	93472	109920
1843.97	B4DHN0;Q1HBJ4;P28482	B4DHN0	MAPK1	Mitogen-activated protein kinase;Mitogen-activated protein kinase 1	2	102.26	122990	0	122990	0	179550
1592.9	B1AMB1;B1AMB2;Q9BPZ7	B1AMB1	MAPKAP1	Target of rapamycin complex 2 subunit MAPKAP1	2	60	43760	27621	16139	27621	23560
1711.84	A2VCR0;B4DM33;Q15691	A2VCR0	MAPRE1	Microtubule-associated protein RP/EB family member 1	2	113.34	108770	20470	88303	20470	128900
1215.6	P29966	P29966	MARCKS	Myristoylated alanine-rich C-kinase substrate	2	101.48	181890	802.45	181090	802.45	264350
1499.67	P29966;Q6NVI1	P29966	MARCKS	Myristoylated alanine-rich C-kinase substrate	2	79.795	70074	67392	2681.9	67392	3915
1528.66	P29966	P29966	MARCKS	Myristoylated alanine-rich C-kinase substrate	2	189.13	146330	90120	56209	90120	82054
2201.14	A8K492;P56192;F8VS26;F8W0M7;F8W0S4;F8VZZ9;F5H2V6	A8K492	MARS	Methionine--tRNA ligase, cytoplasmic	2	29.217	15041	0	15041	0	21957
1682.7	P43243;A8MXP9;A0A0R4J2E8;Q68D11;D6REM6;D6R991;H0Y8T4	P43243	MATR3;DKFZp686K23100	Matrin-3	3	51.531	62986	32785	30201	32785	44087
1542.79	Q7Z434	Q7Z434	MAVS	Mitochondrial antiviral-signaling protein	2	67.548	63950	60156	3793.2	60156	5537.3
2015.07	B3KXZ9;B2R642;P43121;A8K6A6	B3KXZ9	MCAM	Cell surface glycoprotein MUC18	2	54.261	124120	51351	72772	51351	106230
2056.91	Q9HCC0;A0A804HLJ9;A0A140VK29;A0A804HJ84;A0A804HKE8;A0A804HJ24;A0A804HJ31;A0A0S2Z5R4;A0A804HK37;A0A804HL02;A0A804HHS4;A0A804HIH3;D6RDF7;A0A804HJW5;A0A804HJW2;B3KR24;D6R9R1;A0A0D9SFE9;A0A804HJL2;A0A804HJC1;D6RD67	Q9HCC0	MCCC2	Methylcrotonoyl-CoA carboxylase beta chain, mitochondrial	2	128.68	88280	46719	41561	46719	60670
1330.75	Q9BWF4;B4DSV5;B3KXZ4;H0Y8E6;B7Z8Z6;P49736	Q9BWF4	MCM2	DNA helicase;DNA replication licensing factor MCM2	2	99.34	60344	40816	19528	40816	28507
1285.69	Q53HJ4;B2R7C5;A0A0S2Z4T1;P25205;Q8NHX6;A0A0S2Z492	Q53HJ4	MCM3;HCC5	DNA helicase;DNA replication licensing factor MCM3	2	64.064	22171	8720.2	13450	8720.2	19635
1312.75	Q53HJ4;B2R7C5;A0A0S2Z4T1;P25205;Q8NHX6;J3KQ69;B4DUQ9;A0A499FHX9;A0A0S2Z492;B4DS46	Q53HJ4	MCM3;HCC5	DNA helicase;DNA replication licensing factor MCM3	2	118.91	175750	174480	1273.2	174480	1858.7
1549.92	B2RBA6;A0A0S2Z4A5;P33993;C6EMX8;B3KUD7;B4DDF5	B2RBA6	MCM7	DNA helicase;DNA replication licensing factor MCM7	2	166.65	200960	137340	63625	137340	92879
1453.7	Q0QF37;Q75MT9;Q6FHZ0;A0A024R4K3;P40926;G3XAL0;B3KTM1	Q0QF37	MDH2	Malate dehydrogenase;Malate dehydrogenase, mitochondrial	2	62.705	32561	1294	31266	1294	45643
1899.98	A0A1W2PQ37;A0A1W2PQF8;A0A1W2PQT3;A0A1W2PPH1;A0A1W2PQH3;A0A1W2PQY8;P23368	A0A1W2PQ37	ME2	NAD-dependent malic enzyme, mitochondrial	2	31.04	52045	27927	24119	27927	35208
1997.95	Q14696	Q14696	MESDC2	LDLR chaperone MESD	2	61.067	118210	60812	57397	60812	83788
1366.78	D6RIZ4;D6RA47;D6RE79;Q14728	D6RIZ4	MFSD10	Major facilitator superfamily domain-containing protein 10	2	103.87	46729	46729	0	46729	0
2871.49	Q53GB9;Q5VV89;O14880;Q5VV87	Q53GB9	MGST3	Microsomal glutathione S-transferase 3	3	72.075	38207	25528	12678	25528	18508
1995.9	B7ZKY6;A0A7I2U302;P08473;A0A6Q8PFY6	B7ZKY6	MME	Neprilysin	2	135.13	111970	64617	47357	64617	69132
2170.11	Q96T76;H7C1W5	Q96T76	MMS19	MMS19 nucleotide excision repair protein homolog	3	83.061	127930	87008	40925	87008	59741
1314.63	Q3SYC2	Q3SYC2	MOGAT2	2-acylglycerol O-acyltransferase 2	2	92.677	0	0	0	0	0
1977.02	A0A3B3IRK6;A0A384MDR6;Q13724;A0A3B3IRW2;A8K9K4;A0A8I5KTK5;Q58F09;A0A3B3IS52	A0A3B3IRK6	MOGS;GCS1	Mannosyl-oligosaccharide glucosidase	3	68.108	76361	49477	26884	49477	39245
1765.94	B7ZM73;A0A286YFF8;Q7Z3U7	B7ZM73	MON2	Protein MON2 homolog	2	63.79	47188	45111	2076.7	45111	3031.6
1026.55	J3KSI4;J3KT75;B4DLH7;A0A0S2Z4W8;A0A291FGC8;A0A291FGE0;B2RB74;Q9H3L2;J3QRD5;J3QW43;B4DMY7;O75352;Q96K24;Q96N63;I3L295;J3QS48;I3L4E0;A0A0S2Z4T4;I3L1D2;Q1HDL3	J3KSI4	MPDU1;HBEBP2BPA	Mannose-P-dolichol utilization defect 1 protein	2	99.305	128540	79284	49251	79284	71897
1798.96	A0A140VJX3;P25325;Q2VEU1;B1AH49;Q59HD5;Q2VEU0	A0A140VJX3	MPST	3-mercaptopyruvate sulfurtransferase;Sulfurtransferase	2	132.9	93255	91836	1418.1	91836	2070.2
2909.44	A0A140VJX3;P25325	A0A140VJX3	MPST	3-mercaptopyruvate sulfurtransferase	3	97.551	468050	191060	276990	191060	404350
1684.72	Q9UBG0	Q9UBG0	MRC2	C-type mannose receptor 2	2	57.279	104840	76562	28278	76562	41280
946.502	Q05D78;F8W7U8;P49959	Q05D78	MRE11A	Double-strand break repair protein MRE11A	2	61.494	85483	49741	35743	49741	52177
1944	Q9Y3B7;Q53G19;H0YCD5	Q9Y3B7	MRPL11	39S ribosomal protein L11, mitochondrial	2	95.677	78038	39718	38320	39718	55940
1372.68	Q9Y3B7;Q53G19	Q9Y3B7	MRPL11	39S ribosomal protein L11, mitochondrial	2	99.276	76998	38382	38616	38382	56371
1331.7	H0YDP7;Q59GE9;Q13405	H0YDP7	MRPL49	39S ribosomal protein L49, mitochondrial	2	111.61	111110	54195	56917	54195	83086
1658.86	Q9BZS5;B4DP77;P82664	Q9BZS5	MRPS10	28S ribosomal protein S10, mitochondrial	2	129.69	68712	42529	26183	42529	38222
934.528	A4UCR9;C9JJ19;P82930	A4UCR9	MRPS34	28S ribosomal protein S34, mitochondrial	2	89.123	22391	13009	9381.2	13009	13695
2738.32	Q8WYI2;Q96CT6	Q8WYI2	MST024;C12orf10		3	78.75	50356	14771	35584	14771	51946
981.383	P04732;H3BU80;Q86YX3;B7ZW01;Q93083;P07438;P04733	P04732	MT1E;MTE;MT1L;MT1B;MT1F	Metallothionein-1E;Metallothionein;Metallothionein-1L;Metallothionein-1B;Metallothionein-1F	2	117.62	77231	48425	28806	48425	42051
2076.71	P02795;Q8TE66;H3BSP9	P02795	MT2A	Metallothionein-2;Metallothionein	2	48.476	28927	20111	8815.9	20111	12869
995.399	P02795;Q8TE66;Q8WVB5;A0A140VJP8;P80297;P13640	P02795	MT2A;MT1X;MT1G	Metallothionein-2;Metallothionein;Metallothionein-1X;Metallothionein-1G	2	154.92	202300	116350	85946	116350	125460
1651.79	Q59FW1;H0Y4T7;E7ESY4;Q13330	Q59FW1	MTA1	Metastasis-associated protein MTA1	2	106.11	17707	0	17707	0	25848
1650.86	V9GYY3;F5H2F4;B7Z809;P11586;A0A8V8TL50;V9GZ78;A0A8V8TMA4;A0A8V8TKT4;A0A494C1T2	V9GYY3	MTHFD1	C-1-tetrahydrofolate synthase, cytoplasmic;Methylenetetrahydrofolate dehydrogenase;Methenyltetrahydrofolate cyclohydrolase;Formyltetrahydrofolate synthetase;C-1-tetrahydrofolate synthase, cytoplasmic, N-terminally processed	2	102.57	91694	60762	30932	60762	45155
1173.64	B2RD24;A0A087WVM4;B7ZM99;Q6UB35;Q4VXM1;Q4VXM0;Q8WX68	B2RD24	MTHFD1L;bA251O17.4	Monofunctional C1-tetrahydrofolate synthase, mitochondrial	2	62.969	49484	7254.2	42230	7254.2	61647
1825.88	A0A8V8TRG9;P42345;A0A8V8TQN3;B3KX59;Q96QW8	A0A8V8TRG9	MTOR;FRAP1	Serine/threonine-protein kinase mTOR	2	84.309	24351	14104	10246	14104	14958
1326.61	P58546;Q69YG1;C9JL85	P58546	MTPN;DKFZp761E1322	Myotrophin	2	51.872	43896	27023	16873	27023	24631
2152.19	H3BRZ1;H3BVC4;H3BQ47;H3BP35;P53602	H3BRZ1	MVD	Diphosphomevalonate decarboxylase	2	26.21	23019	23019	0	23019	0
2687.36	Q14764;X5D2M8;X5DNU0;B4DDR2;X5D7S8;B4DXN0;B4DP93	Q14764	MVP	Major vault protein	3	110.06	315390	244440	70946	244440	103570
2082.03	Q14764;X5D2M8;X5DNU0;B4DDR2;X5D7S8;B4DXN0;X5D7K9;B4DP93	Q14764	MVP	Major vault protein	2	97.084	22125	19981	2144.1	19981	3129.9
1616.85	Q14764;X5D2M8;X5DNU0;B4DDR2;X5D7S8;X5D7K9;B4DP93;X5DP24;X5D7R7;X5DP17;H3BQK6;H3BRL2;H3BNF6;H3BUK7;H3BP76	Q14764	MVP	Major vault protein	2	16.675	23822	0	23822	0	34775
1871.09	Q14764;X5D2M8;X5DNU0;X5D7S8;B4DXN0;X5D7K9;X5DP24;X5D7R7;X5DP17;H3BQK6;H3BRL2	Q14764	MVP	Major vault protein	2	180.17	809650	473430	336220	473430	490810
2025.99	A0A7P0T9I6;P20591;A0A7P0T9R0;Q8NAA8	A0A7P0T9I6	MX1	Interferon-induced GTP-binding protein Mx1;Interferon-induced GTP-binding protein Mx1, N-terminally processed	2;3	76.009	183340	172160	11181	172160	16322
2065.09	A0A7P0T9I6;P20591;H9KVC7;F8W8T1;Q8NAA8	A0A7P0T9I6	MX1	Interferon-induced GTP-binding protein Mx1;Interferon-induced GTP-binding protein Mx1, N-terminally processed	2	126.63	192050	164060	27992	164060	40862
1636.9	A0A7P0T9I6;P20591;H9KVC7;F8W8T1;A0A7P0T9R0;Q8NAA8;A0A7P0Z4E0;H9KVC9	A0A7P0T9I6	MX1	Interferon-induced GTP-binding protein Mx1;Interferon-induced GTP-binding protein Mx1, N-terminally processed	2	152.23	1372900	1035000	337940	1035000	493320
2251.21	A0A7P0T9I6;P20591;H9KVC7;F8W8T1;A0A7P0T9R0;A0A7P0Z4E0;H9KVC9;Q75MY7;P20592;C9JEL4	A0A7P0T9I6	MX1;MX2	Interferon-induced GTP-binding protein Mx1;Interferon-induced GTP-binding protein Mx1, N-terminally processed;Interferon-induced GTP-binding protein Mx2	2	148.89	1604900	1199200	405670	1199200	592190
1856.14	I3L1L3;Q9BQG0	I3L1L3	MYBBP1A	Myb-binding protein 1A	3	52.837	52087	35010	17077	35010	24929
2066.13	I3L1L3;Q9BQG0;B4DE42	I3L1L3	MYBBP1A	Myb-binding protein 1A	3	113.34	131300	94615	36682	94615	53548
1352.79	I3L1L3;Q9BQG0;B4DZZ1	I3L1L3	MYBBP1A	Myb-binding protein 1A	2	157.77	121300	49651	71653	49651	104600
2016.02	A0A192GQD4;A0A0A0MSI9;B4E3D6;Q99836	A0A192GQD4	MYD88	Myeloid differentiation primary response protein MyD88	2	66.485	157480	23575	133900	23575	195470
1662.81	P35580;A0A8I5KZ38	P35580	MYH10	Myosin-10	2	32.759	33222	6292.6	26930	6292.6	39312
2403.14	P35580;A0A8I5KZ38	P35580	MYH10	Myosin-10	2	130.81	107970	27577	80392	27577	117360
3060.5	P35580;A0A8I5KZ38	P35580	MYH10	Myosin-10	3	18.481	17223	14262	2960.4	14262	4321.6
1511.76	P35579;A0A8I5KWT8;A0A0U4BW16;Q86XU5;B4E3S1;A0A8I5KYI1;Q5BKV1;A0A8I5KU92;B1AH99	P35579	MYH9	Myosin-9	2	137.58	76780	74282	2497.6	74282	3645.9
1012.48	P35579;A0A8I5KWT8;A0A0U4BW16;Q86XU5	P35579	MYH9	Myosin-9	2	125.5	201040	200300	734.83	200300	1072.7
2492.17	P35579;A0A8I5KWT8;A0A0U4BW16;Q86XU5	P35579	MYH9	Myosin-9	2	342.47	1011300	374850	636490	374850	929140
3016.47	P35579;A0A8I5KWT8;A0A0U4BW16;Q86XU5	P35579	MYH9	Myosin-9	3	159.03	465180	284420	180770	284420	263880
1868.96	P35579;A0A8I5KWT8;A0A0U4BW16;Q6ZNL4	P35579	MYH9;FLJ00279	Myosin-9	2	265.89	331580	163420	168160	163420	245490
1214.66	P35579;A0A8I5KWT8;A0A0U4BW16;Q6ZNL4	P35579	MYH9;FLJ00279	Myosin-9	2	58.889	37325	0	37325	0	54486
1356.7	P35579;A0A8I5KWT8;A0A0U4BW16;Q6ZNL4	P35579	MYH9;FLJ00279	Myosin-9	2	172.1	330250	167960	162290	167960	236910
1293.62	P35579;A0A8I5KWT8;A0A0U4BW16;Q86XU5;B4E3S1;P35580;A0A8I5KZ38	P35579	MYH9;MYH10	Myosin-9;Myosin-10	2	115.86	31343	31343	0	31343	0
1222.63	P35579;A0A8I5KWT8;A0A0U4BW16;Q86XU5;B4E3S1;P35580;A0A8I5KZ38	P35579	MYH9;MYH10	Myosin-9;Myosin-10	2	146.88	566890	0	566890	0	827540
1536.74	P35579;A0A8I5KWT8;A0A0U4BW16;Q86XU5;B4E3S1;P35580;A0A8I5KZ38	P35579	MYH9;MYH10	Myosin-9;Myosin-10	2;3	143.22	592610	341370	251240	341370	366750
916.436	P35579;A0A8I5KWT8;A0A0U4BW16;P35749;A0A7R6KYT5;B1PS43;A0A024QZJ4;O14794;O14729;Q7Z7R0;Q68D89;Q2PS10;P35580;A0A8I5KZ38	P35579	MYH9;MYH11;DKFZp686D10126;MYH10	Myosin-9;Myosin-11;Myosin-10	2	111.39	883870	464720	419150	464720	611870
2089.98	Q2F834;J3QRS3;P19105;O14950;J3KTJ1;Q53HL1;Q71U02;Q6IBG1;A0A384NY64;P24844	Q2F834	MYL12A;MYL12B;MYL9	Myosin regulatory light chain 12A;Myosin regulatory light chain 12B;Myosin regulatory light polypeptide 9	2	144.16	207080	88686	118400	88686	172830
2002.97	Q2F834;J3QRS3;P19105;O14950;J3KTJ1;Q71U02;Q6IBG1;A0A384NY64;P24844	Q2F834	MYL12A;MYL12B;MYL9	Myosin regulatory light chain 12A;Myosin regulatory light chain 12B;Myosin regulatory light polypeptide 9	3	99.909	460760	304920	155840	304920	227500
1442.56	F8VPF3	F8VPF3	MYL6		2	26.579	295180	178470	116710	178470	170370
1024.5	G3V1Y7;F8W1R7;J3KND3;G8JLA2;G3V1V0;B7Z6Z4;P60660	G3V1Y7	MYL6	Myosin light polypeptide 6	2	94.806	201480	36143	165340	36143	241360
1777.9	E9PDF6;B0I1S9;O43795	E9PDF6	MYO1B	Unconventional myosin-Ib	3	47.361	18305	14922	3383.2	14922	4938.8
1933.91	E9PDF6;B0I1S9;O43795;E7EQD9;Q05CR5;C9JYW1;C9JUP5	E9PDF6	MYO1B	Unconventional myosin-Ib	2	54.261	42206	0	42206	0	61612
2881.46	F5H6E2;B7Z3E5;O00159;B7Z9C0;I3L501;I3L3Y6;I3L3F5	F5H6E2	MYO1C	Unconventional myosin-Ic	3	40.472	14876	14876	0	14876	0
1841.99	Q4KMR3;Q12965;Q14779;B4DVP3;Q92827;B0I1T1;Q6ZNI9;Q4LE34;O00160	Q4KMR3	MYO1E;MYO1F;FLJ00395;MYO1F variant protein	Unconventional myosin-Ie;Unconventional myosin-If	2	111.98	214980	121910	93076	121910	135870
1863.84	Q9NZM1;H0YD14	Q9NZM1	MYOF	Myoferlin	3	71.066	70112	51436	18677	51436	27264
1391.64	A0A8V8TPI7;A0A8V8TQ34;A0A0B4J1W3;Q9BXJ9;Q58F05;B4E2T6;B2RBE5;A0A8V8TQT7	A0A8V8TPI7	NAA15;NARG1	N-alpha-acetyltransferase 15, NatA auxiliary subunit	2	65.933	52904	32316	20588	32316	30054
1051.54	Q13564	Q13564	NAE1	NEDD8-activating enzyme E1 regulatory subunit	2	58.916	35557	10491	25066	10491	36591
1239.5	Q13564	Q13564	NAE1	NEDD8-activating enzyme E1 regulatory subunit	2	58.426	42191	20322	21869	20322	31924
1035.61	C9JEV6;H7C3G9;A0A384N6G7;Q9UJ70;H0YEB7;H0YE82;H7C1L7	C9JEV6	NAGK	N-acetyl-D-glucosamine kinase	2	81.642	32709	0	32709	0	47748
3405.57	P43490;A0A7P0T9I9;A0A7P0T895;A0A7P0T973;A0A7P0T931;A0A7P0T862;A0A7P0T8L3;A0A7P0TAS5;A0A7P0T8D2;A0A0C4DFS8;B7Z8W6	P43490	NAMPT	Nicotinamide phosphoribosyltransferase	3	75.061	258350	40474	217880	40474	318050
3914.79	P43490;A0A7P0T9I9;A0A7P0T895;A0A7P0T973;A0A7P0T931;A0A7P0T862;A0A7P0T8L3;A0A7P0TAS5;A0A7P0T8D2;A0A0C4DFS8;B7Z8W6	P43490	NAMPT	Nicotinamide phosphoribosyltransferase	4	9.484	87170	51238	35932	51238	52454
2182.07	P43490;A0A7P0T9I9;A0A7P0T895;A0A7P0T973;A0A7P0T931;A0A7P0T862;A0A7P0T8L3;A0A7P0TAS5;A0A7P0T8D2;A0A0C4DFS8;B7Z8W6	P43490	NAMPT	Nicotinamide phosphoribosyltransferase	2	17.807	48219	29678	18541	29678	27065
1911.86	P43490;A0A7P0T9I9;A0A7P0T895;A0A7P0T973;A0A7P0T931;A0A7P0T8L3;A0A7P0TAS5;A0A7P0T8D2;A0A0C4DFS8;A0A7P0TA73;A0A7P0TBB7;A0A7P0T941;A0A7P0Z466;A0A7P0Z4N0;A0A7P0T9F0;A0A7P0TB17;A0A7P0T8Z3;A0A7P0T8R4;A0A7P0TAI8	P43490	NAMPT	Nicotinamide phosphoribosyltransferase	3	67.887	162980	50607	112370	50607	164040
1010.51	P43490;A0A7P0T9I9;A0A7P0T895;A0A7P0T973;A0A7P0T931;A0A7P0T862;A0A7P0T8L3;A0A7P0Z437;Q658Z1	P43490	NAMPT;DKFZp666B131	Nicotinamide phosphoribosyltransferase	2	105.81	182840	100640	82200	100640	120000
1817.81	A0A2U9QGI0;Q99733;B7ZAK9;B7ZB83;B4DS05;B7ZAC7;C9JZI7;C9J6D1;A0A994J3W0;A0A0J9YXQ2;E9PNW0;E9PJJ2;E9PS34;E9PNJ7;E9PKI2;E9PKT8;E9PP22;C9J1B1	A0A2U9QGI0	NAP1L4	Nucleosome assembly protein 1-like 4	2	55.782	43317	26779	16538	26779	24142
1243.59	H0YF31;C9J8U2;G5E977;Q6XQN6	H0YF31	NAPRT	Nicotinate phosphoribosyltransferase	2	79.059	73713	47336	26377	47336	38505
2699.32	H0YF31;C9J8U2;G5E977;Q6XQN6;H0YDA6	H0YF31	NAPRT	Nicotinate phosphoribosyltransferase	3	42.028	80140	57564	22576	57564	32956
1341.7	B4DS57;Q53H03;P49321;Q9P1N1;Q5T624;Q5T626;E9PRH9;H0YF33;E9PI86;O95138	B4DS57	NASP	Nuclear autoantigenic sperm protein	2	159.93	244940	114030	130900	114030	191090
1439.76	Q3LIA3;A0A2R8YDI1;A0A2R8Y852;Q13948;P39880	Q3LIA3	Nbla10317;CUX1	Protein CASP;Homeobox protein cut-like 1	2	62.705	64667	30989	33679	30989	49164
1392.81	B4E0B7;B3KY03;B3KMS0;Q15021;E7EN77;Q6ZV00;A0PJ76	B4E0B7	NCAPD2	Condensin complex subunit 1	2	86.838	22421	20107	2314	20107	3377.9
1825.99	Q9UBB6	Q9UBB6	NCDN	Neurochondrin	2	61.067	25251	20340	4911.6	20340	7170
1509.87	A0A994J4I5;A0A994J6K9;Q9Y2A7;B3KMK7	A0A994J4I5	NCKAP1	Nck-associated protein 1	2;3	151.66	121490	82577	38910	82577	56801
1056.6	A0A994J4I5;A0A994J6K9;Q9Y2A7	A0A994J4I5	NCKAP1	Nck-associated protein 1	2	121.52	53853	29721	24133	29721	35229
1023.51	A0A994J4I5;A0A994J6K9;Q9Y2A7	A0A994J4I5	NCKAP1	Nck-associated protein 1	2	70.67	50345	27302	23043	27302	33638
2726.41	A0A994J4I5;A0A994J6K9;Q9Y2A7;B3KMK7	A0A994J4I5	NCKAP1	Nck-associated protein 1	4	61.503	197730	148220	49509	148220	72273
1090.52	A0A7I2V699;A0A7I2V428;C9JLB1;A0A7I2V3F3;H7BY16;P19338;B3KTP9;A0A7I2V5M5;B3KM80;A0A7I2V349;A0A7I2V506;Q6ZS99;A0A7I2V2U7;Q9BQ02	A0A7I2V699	NCL	Nucleolin	2	79.059	827500	484890	342610	484890	500140
1641.81	K7ELZ9;A0A0C4DGP7;K7EMW4;B2RA56;Q969V3	K7ELZ9	NCLN	Nicalin	3	78.043	97961	68950	29011	68950	42350
1639.87	Q9BT67	Q9BT67	NDFIP1	NEDD4 family-interacting protein 1	2	93.162	50104	50104	0	50104	0
1795.01	B4DJ81;E5KRK5;A0A291FIZ5;P28331	B4DJ81	NDUFS1	NADH-ubiquinone oxidoreductase 75 kDa subunit, mitochondrial	2	85.081	58831	33096	25735	33096	37568
1215.62	Q9UEH5;Q6IPW4;Q6IB76;A8K750;E7EPT4;P19404	Q9UEH5	NDUFV2	NADH dehydrogenase [ubiquinone] flavoprotein 2, mitochondrial	2	92.732	34259	22483	11775	22483	17189
2284.14	P46934	P46934	NEDD4	E3 ubiquitin-protein ligase NEDD4	2	39.483	52201	20684	31517	20684	46008
1153.67	A0A5H1ZRP4;Q8WX92	A0A5H1ZRP4	NELFB	Negative elongation factor B	2	48.157	18767	10737	8030	10737	11722
1483.73	H7C0I5;H0YGN5;B4DNL7;Q5QP19;Q53FP3;B2R5S3;Q9Y697	H7C0I5	NFS1	Cysteine desulfurase, mitochondrial	2	106.11	41639	37224	4414.5	37224	6444.2
1366.7	G3V4G1;H0YJ17;A0A8V8TQS3;H0YJQ1;A0A8V8TRJ3;Q8NEJ9	G3V4G1	NGDN	Neuroguidin	2	71.219	44817	33145	11672	33145	17038
1716.9	A0A3B3IRU2;Q6FHM6;B1AHD1;A0A3B3IUA2;P55769	A0A3B3IRU2	NHP2L1	NHP2-like protein 1;NHP2-like protein 1, N-terminally processed	2	49.097	57877	999.96	56877	999.96	83029
1742.89	P14543;A0A384MR25	P14543	NID1	Nidogen-1	2	51.07	7233.5	7233.5	0	7233.5	0
1350.73	P14543;A0A384MR25	P14543	NID1	Nidogen-1	2	39.702	391290	114640	276650	114640	403840
2444.22	Q9BYG3;B4DSM4;C9J6C5	Q9BYG3	NIFK	MKI67 FHA domain-interacting nucleolar phosphoprotein	2	85.421	57910	0	57910	0	84537
1731.86	E9PCB6;B3KU23;A8K9T8;Q9BYT8	E9PCB6	NLN	Neurolysin, mitochondrial	2	69.327	121200	47567	73633	47567	107490
1148.63	A0A384MTW7;P15531;E7ERL0;E5RHP0;Q32Q12;J3KPD9	Q32Q12	NME1;NME1-NME2;NME2	Nucleoside diphosphate kinase A;Nucleoside diphosphate kinase	2	112.8	335360	176850	158510	176850	231390
1174.65	Q32Q12;Q6FHN3;P22392;J3KPD9;O60361;F6XY72	Q32Q12	NME1-NME2;NME2;NME2P1	Nucleoside diphosphate kinase;Nucleoside diphosphate kinase B;Putative nucleoside diphosphate kinase	2	112.8	783710	374120	409590	374120	597920
2880.47	Q96HI4;A0A7I2V539;P30419;A0A7I2V3X4;A4FU65	Q96HI4	NMT1	Glycylpeptide N-tetradecanoyltransferase;Glycylpeptide N-tetradecanoyltransferase 1	3	41.186	78977	58214	20763	58214	30309
1289.75	Q96HI4;A0A7I2V539;P30419;A0A7I2V3X4;A4FU65	Q96HI4	NMT1	Glycylpeptide N-tetradecanoyltransferase;Glycylpeptide N-tetradecanoyltransferase 1	2	61.577	113170	55759	57407	55759	83802
4229.96	B0YJ53;P40261	B0YJ53	NNMT	Nicotinamide N-methyltransferase	3	70.168	326790	221560	105220	221560	153600
1248.59	B0YJ53;P40261	B0YJ53	NNMT	Nicotinamide N-methyltransferase	2	88.181	95233	6960.8	88272	6960.8	128860
1894.03	A0A8Q3SIR1;A0A8Q3SHT6;A0A8Q3SHW5;B4DS83;A0A8Q3SHT1;A0A8Q3SHX7;Q9BSC4	A0A8Q3SIR1	NOL10	Nucleolar protein 10	3	40.83	14648	14648	0	14648	0
2020.08	Q5SY16	Q5SY16	NOL9	Polynucleotide 5-hydroxyl-kinase NOL9	2	50.641	41410	0	41410	0	60450
1449.74	Q5C9Z4	Q5C9Z4	NOM1	Nucleolar MIF4G domain-containing protein 1	2	99.276	49495	10048	39447	10048	57585
1685.8	Q15155;A0A0G2JP90;A0A0G2JN29;Q9H049;H3BUC9	Q15155	NOMO1;DKFZp547A1913	Nodal modulator 1	2	48.363	47398	28769	18629	28769	27195
2083.09	Q15155;A0A0G2JP90;A0A0G2JN29;P69849;J3KN36;A0A7I2V2Z5;A0A7I2V4T6;A0A7I2V6B0;A0A7I2V3P4;Q1LZN2	Q15155	NOMO1;NOMO3	Nodal modulator 1;Nodal modulator 3	2	68.42	50793	50793	0	50793	0
1227.64	A0A7I2V4J2;A8K525;A0A0S2Z4Z9;A0A7I2V5Y7;A0A7I2V535;Q15233;A0A7I2V4K9	A0A7I2V4J2	NONO	Non-POU domain-containing octamer-binding protein	2	83.358	116520	31842	84675	31842	123610
899.486	A0A7I2V4J2;A8K525;A0A0S2Z4Z9;A0A7I2V5Y7;A0A7I2V535;Q15233;H7C367;A0A7I2V4N2;A0A7I2V464;A0A7P0MRW0;A0A7I2V4K9;C9JYS8;C9IZL7;A0A7I2YQK8;A0A0S2Z4E7	A0A7I2V4J2	NONO	Non-POU domain-containing octamer-binding protein	2	65.313	223340	223340	0	223340	0
1513.72	A0A7I2V4J2;A8K525;A0A0S2Z4Z9;A0A7I2V5Y7;A0A7I2V535;Q15233;H7C367;A0A7I2V4N2;A0A7I2V464;A0A7P0MRW0	A0A7I2V4J2	NONO	Non-POU domain-containing octamer-binding protein	2	92.707	59206	30668	28538	30668	41660
1187.6	A8K9K6;O00567;A0PJ92;A0A494C128;Q5JXT2	A8K9K6	NOP56	Nucleolar protein 56	2	121.8	47975	27367	20608	27367	30083
1355.74	A0A075B797;M0R3B2;A8K670;A0A075B6F9;Q9Y314;M0QX85;B4DUN3;M0R1K2	A0A075B797	NOSIP	Nitric oxide synthase-interacting protein	2	90.263	62011	40145	21866	40145	31919
2107.04	A0A0A8JCD0;Q59GR1;B4DIP7	A0A0A8JCD0	NPC1		2	58.794	45553	41114	4439.1	41114	6480.2
1444.67	B7Z899;P55786;B7Z4B2;E9PLK3;B7Z1H4;B7Z1V9;H0YDG0	B7Z899	NPEPPS	Puromycin-sensitive aminopeptidase	2	108.4	152540	44402	108140	44402	157850
1022.48	P06748;A0A7I2V5S2;A0A0S2Z491;A0A7I2YQC0;A0A140VJQ2;A0A0S2Z4G7;A4ZU86;A0A7I2V4G8;A0A7I2V433;A0A7I2V2X9;A0A7I2V3U2;A0A7I2V579;A0A7I2V3G5	P06748	NPM1	Nucleophosmin	2	86.205	665950	664140	1815.4	664140	2650.1
2572.19	P06748;A0A7I2V5S2;A0A0S2Z491;A0A7I2YQC0;A0A140VJQ2;A0A0S2Z4G7;A4ZU86;A0A7I2V4G8;A0A7I2V433;A0A7I2V2X9;A0A7I2V3U2;A0A7I2V579;A0A7I2V3G5	P06748	NPM1	Nucleophosmin	4	43.904	69688	0	69688	0	101730
973.483	P06748;A0A7I2V5S2;A0A0S2Z491;A0A7I2YQC0;A0A140VJQ2;A4ZU86;Q9BTI9;E5RI98;Q9NX34;V9HVU7	P06748	NPM1;CLEC2D	Nucleophosmin	2	126.82	1044300	1044300	0	1044300	0
1562.81	O75607	O75607	NPM3	Nucleoplasmin-3	2	285.5	378640	197050	181590	197050	265080
1107.64	B4DLR8;Q3B792;H3BRK3;P15559;Q53G81	B4DLR8	NQO1	NAD(P)H dehydrogenase [quinone] 1	2	106.93	110920	43820	67102	43820	97955
1865.04	B4DW31;F8W6G1;Q9UHY1;C9JHZ6	B4DW31	NRBP1	Nuclear receptor-binding protein	2	39.82	79057	59984	19073	59984	27843
1517.82	B4DRI0;Q6UUU9;G3V1R5;O43847;H0Y5G9	B4DRI0	NRD1	Nardilysin	2	157.77	30230	18836	11395	18836	16634
2190.09	A0A7D5Q2L7;A0A384NPZ7;Q15738	A0A7D5Q2L7	NSDHL	Sterol-4-alpha-carboxylate 3-dehydrogenase, decarboxylating	2;3	63.766	171110	117870	53238	117870	77716
1433.82	A0A7D5Q2L7;A0A384NPZ7;Q15738;C9JDR0	A0A7D5Q2L7	NSDHL	Sterol-4-alpha-carboxylate 3-dehydrogenase, decarboxylating	2	50.116	130120	64265	65852	64265	96130
1730.92	A0A6Q8PHB5;A8K6K2;A0A384MED8;A0A6Q8PHP0;P49902;Q5JUV6;B3KXN5	A0A6Q8PHB5	NT5C2	Cytosolic purine 5-nucleotidase	2	85.813	46489	36506	9983.2	36506	14573
2531.17	Q5TFE4;A8K2Z3;Q5QPD0	Q5TFE4	NT5DC1	5-nucleotidase domain-containing protein 1	3	78.75	111690	73631	38059	73631	55559
1828.85	Q02818;A0A9L9PXH6;C9JKZ2;A8K7Q1;Q53GX6;A0A9L9PXG8;A0A9L9PYB2;A0A9L9PXT8;A0A9L9PXA1;H7BZI1;A0A9L9PXW6;A0A9L9PYB5;A0A9L9PYA9;A0A9L9PXH3;A0A9L9PX96;A0A9L9PXU2;A0A9L9PXW3	Q02818	NUCB1	Nucleobindin-1	3	81.48	70135	42563	27572	42563	40249
1935.97	B4DIZ6;A0A140VJQ3;Q96DE0	B4DIZ6	NUDT16	U8 snoRNA-decapping enzyme	2	38.839	61928	39354	22575	39354	32954
948.522	P50583	P50583	NUDT2	Bis(5-nucleosyl)-tetraphosphatase [asymmetrical]	2	84.064	28952	2300.6	26652	2300.6	38906
1652.82	Q14980;Q4LE64;Q59HB8;Q7Z757;H0YFY6;Q96HN5	Q14980	NUMA1;NUMA1 variant protein	Nuclear mitotic apparatus protein 1	2	74.733	74194	39057	35137	39057	51293
1585.74	Q14980;Q4LE64;Q59HB8;Q7Z757;H0YFY6;Q96HN5;K4DIE0	Q14980	NUMA1;NUMA1 variant protein	Nuclear mitotic apparatus protein 1	2	65.173	82477	62709	19768	62709	28857
1510.8	Q5SRE5;Q9BS12	Q5SRE5	NUP188	Nucleoporin NUP188 homolog	2	58.889	27467	25620	1847.1	25620	2696.3
2011.07	Q5SRE5	Q5SRE5	NUP188	Nucleoporin NUP188 homolog	2	58.508	38286	38286	0	38286	0
1538.75	Q92621;B4DE72	Q92621	NUP205	Nuclear pore complex protein Nup205	2	96.313	75275	37783	37492	37783	54730
1744.91	Q92621	Q92621	NUP205	Nuclear pore complex protein Nup205	2	98.865	152210	86560	65653	86560	95840
2202.16	Q92621;B4DE72;U3KPX2;Q6P486;Q6DKH1	Q92621	NUP205	Nuclear pore complex protein Nup205	2	100.36	43809	28048	15761	28048	23008
2295.18	I3L245;B4DP20;A0A8V8TPS0;A0A8V8TPT0;A0A8V8TQB1;A0A8V8TRA5;A0A8V8TQC3;A0A8V8TPT4;A0A8V8TQA5;A0A8V8TQD5;A0A8V8TQC2;B7Z5I6;A0A8V8TQZ7;A0A8V8TQC7;A0A8V8TPS5;A0A8V8TQB7;A0A8V8TQD1;J3KMX1;Q99567	I3L245	NUP88	Nuclear pore complex protein Nup88	2	118.87	61330	52668	8662.2	52668	12645
1348.68	H3BVG0;Q8N1F7;A8K897	H3BVG0	NUP93	Nuclear pore complex protein Nup93	2	88.921	124210	43999	80210	43999	117090
1890.9	H3BRV9;P61970;A0A8V8TRD3	H3BRV9	NUTF2	Nuclear transport factor 2	2;3	50.116	53159	51652	1507.1	51652	2200.1
1748.86	A0A2U9QGI0;Q86Y26	A0A2U9QGI0	NUTM1	NUT family member 1	3	17.415	249370	154140	95231	154140	139020
1077.55	Q9Y6K5;A0A7P0TAU8;A0A7P0Z4F1;A0A7P0T9J0;A8KA84;A0A7P0T9W6;A0A7P0T8S7;A0A7P0Z4D0;A0A7P0TAC0;A0A7P0Z4F5;A0A7P0T7V2;A0A7P0TB73;A0A7P0TAS0;A0A7P0T8J8;A0A7P0TAC8;A0A7P0TAV3;A0A7P0TA50	Q9Y6K5	OAS3	2-5-oligoadenylate synthase 3	2	86.205	116160	80327	35838	80327	52315
1951.92	P04181;A0A140VJQ4	P04181	OAT	Ornithine aminotransferase, mitochondrial;Ornithine aminotransferase, hepatic form;Ornithine aminotransferase, renal form	2	135.21	213710	103960	109750	103960	160210
1617.8	A0A8V8TQ37;O15294;B4DTL6;A0A8V8TNT2;A0A8V8TQJ1	A0A8V8TQ37	OGT	UDP-N-acetylglucosamine--peptide N-acetylglucosaminyltransferase 110 kDa subunit	2	121.86	47597	28088	19509	28088	28479
2201.08	J3KQ32;Q9NTK5;Q53SQ6	J3KQ32	OLA1;PTD004	Obg-like ATPase 1	2	139.94	241980	183490	58484	183490	85374
1397.81	A0A087WY28;A0A0S2Z5I6;B7ZA56;B4E184;A0A0S2Z500;Q96CV9	A0A087WY28	OPTN	Optineurin	2	64.906	75061	59145	15916	59145	23234
1643.95	B4E014;Q9UBD5	B4E014	ORC3	Origin recognition complex subunit 3	2	96.313	73706	44898	28808	44898	42054
1648.81	F5GYN4;F5H6Q1;B4DPD5;Q96FW1;F5H4F3;F5GYJ8	F5GYN4	OTUB1	Ubiquitin thioesterase OTUB1	2;3	220.81	487910	284330	203580	284330	297180
1415.8	C9JC63;E7EVY0;A0A384NLA7;A0A087X0L7;J3KNA0;Q2M1J6;Q15070	C9JC63	OXA1L	Mitochondrial inner membrane protein OXA1L	2	69.915	154140	117390	36742	117390	53635
3559.82	Q6IAV5;A0A024R040;P55809;E9PDW2;B7Z609	Q6IAV5	OXCT;OXCT1	Succinyl-CoA:3-ketoacid-coenzyme A transferase;Succinyl-CoA:3-ketoacid coenzyme A transferase 1, mitochondrial	4	5.3549	16056	16056	0	16056	0
2594.3	Q6IAV5;A0A024R040;P55809;A1E286	Q6IAV5	OXCT;OXCT1	Succinyl-CoA:3-ketoacid-coenzyme A transferase;Succinyl-CoA:3-ketoacid coenzyme A transferase 1, mitochondrial	2	16.766	24615	6387.7	18228	6387.7	26609
1099.6	Q6IAV5;A0A024R040;P55809;A1E286	Q6IAV5	OXCT;OXCT1	Succinyl-CoA:3-ketoacid-coenzyme A transferase;Succinyl-CoA:3-ketoacid coenzyme A transferase 1, mitochondrial	2	143.39	97393	39627	57767	39627	84327
1915.95	Q9NWU1	Q9NWU1	OXSM	3-oxoacyl-[acyl-carrier-protein] synthase, mitochondrial	2	41.284	27994	2102.3	25891	2102.3	37796
1201.62	Q5VSQ6;P13674	Q5VSQ6	P4HA1	Prolyl 4-hydroxylase subunit alpha-1	2	74.424	38898	19136	19762	19136	28848
1329.71	Q5VSQ6;P13674	Q5VSQ6	P4HA1	Prolyl 4-hydroxylase subunit alpha-1	2	90.142	100590	43566	57027	43566	83248
2589.32	Q05DA4;O15460	Q05DA4	P4HA2	Prolyl 4-hydroxylase subunit alpha-2	3	85.421	67521	30392	37129	30392	54201
1201.6	P07237;A0A7P0TA71;A0A7P0TA35;I3L4M2;A0A7P0TB26;A0A024R8S5;A0A7P0T8X1;A0A7P0TA97;A0A7P0T9U6;A0A7P0T8J3;I3L3P5;A0A7P0T9K9;I3L0S0;A0A7P0T9D6;B4DNL5;I3L514;B4DJS0;A0A7P0Z4J0;A0A7P0Z4S2;A0A7P0TAX9	P07237	P4HB	Protein disulfide-isomerase	2	150.17	1865800	785900	1079900	785900	1576400
1181.6	A8K6Y1;Q6PIN5;Q9UQ80;F8VR77;Q05D08;H0YIN7;F8W0A3	A8K6Y1	PA2G4	Proliferation-associated protein 2G4	2	90.263	231760	138830	92934	138830	135660
1805.87	H0YAR2;A0A7I2V649;B3KT93;A0A7I2YQ90;P11940;E7EQV3;A0A7I2YQ88;B4DZW4;A0A7I2V4N4;A0A7I2YQE4;E5RJB9;E5RGH3;B1ANR1;H0YEQ8;A0A7I2V4L7;B1ANR0;Q6IQ30;Q13310;H0Y5F5;A0A7I2V598;A0A7I2V5W9	H0YAR2	PABPC1;PABPC4	Polyadenylate-binding protein;Polyadenylate-binding protein 1;Polyadenylate-binding protein 4	2	273.07	581760	200690	381070	200690	556290
1849.92	P22234;E9PBS1;D6RF62	P22234	PAICS	Multifunctional protein ADE2;Phosphoribosylaminoimidazole-succinocarboxamide synthase;Phosphoribosylaminoimidazole carboxylase	2	70.806	80949	32154	48795	32154	71231
1244.71	P22234;D6RF62	P22234	PAICS	Multifunctional protein ADE2;Phosphoribosylaminoimidazole-succinocarboxamide synthase;Phosphoribosylaminoimidazole carboxylase	2	183.13	191060	0	191060	0	278900
1482.73	Q05BW9;O43252;B7Z4W3	Q05BW9	PAPSS1	Bifunctional 3-phosphoadenosine 5-phosphosulfate synthase 1;Sulfate adenylyltransferase;Adenylyl-sulfate kinase	2	85.813	51604	26291	25313	26291	36952
1826.99	B4E0E1;P09874;A0A7I2V3E1;B2R5W3;A0A7I2V5E9;A0A7I2V625	B4E0E1	PARP1	Poly [ADP-ribose] polymerase 1	3	110.91	65672	39579	26093	39579	38090
2044.03	Q9NVD7;B7Z952	Q9NVD7	PARVA	Alpha-parvin	3	35.246	113850	58664	55187	58664	80561
1671.89	Q53SS8;Q15365	Q53SS8	PCBP1	Poly(rC)-binding protein 1	2	66.953	38139	20678	17461	20678	25490
1711.95	B4DRD7;H3BRU6;F8VZX2;A0A384N6B9;Q15366;F8VXH9;B4DLC0;F8VRH0	B4DRD7	PCBP2	Poly(rC)-binding protein 2	2	146.58	728420	387670	340750	387670	497420
1964.96	Q9HBR7;Q86TD7;E7ENC1;B7Z7U9;F8WBI9;E9PEC3;B7Z8A8;E7ETT4;E7EUY3;E7ETT1;E9PDR0;Q59GV0;C9JQS9;A0A1B2JLU8;E7EX59;P05166	Q9HBR7	PCCB;DKFZp451E113	Propionyl-CoA carboxylase beta chain, mitochondrial	2	44.045	45758	18251	27507	18251	40155
2261.14	A8K097;Q5JVF3	A8K097	PCID2	PCI domain-containing protein 2	2	44.16	31775	31775	0	31775	0
1676.95	A8K097;Q5JVF3	A8K097	PCID2	PCI domain-containing protein 2	2	97.949	45730	31425	14305	31425	20882
1801.82	A0A384MTT2;A0A0S2Z430;Q16822;H0YML5;A0A0S2Z4C0	A0A384MTT2	PCK2	Phosphoenolpyruvate carboxykinase [GTP], mitochondrial	3	55.578	78551	44124	34427	44124	50257
2137.09	A0A384MTT2;A0A0S2Z430;Q16822;H0YML5;A0A0S2Z451;H0YM31;Q6IB91	A0A384MTT2	PCK2	Phosphoenolpyruvate carboxykinase [GTP], mitochondrial	2	47.844	57981	44462	13519	44462	19734
2073.99	Q6FI35;Q6FHF5;P12004	Q6FI35	PCNA	Proliferating cell nuclear antigen	2	194.55	225470	86034	139430	86034	203540
1583.8	Q6FI35;Q6FHF5;P12004	Q6FI35	PCNA	Proliferating cell nuclear antigen	2	85.813	101110	71418	29690	71418	43341
1538.76	Q8WW12	Q8WW12	PCNP	PEST proteolytic signal-containing nuclear protein	2;3	48.822	163230	154700	8530.3	154700	12453
1109.57	Q584P1;B7Z3Y2;B7Z8A2;Q9UHG3	Q584P1	PCYOX1	Prenylcysteine oxidase 1	2	76.605	42271	39761	2509.6	39761	3663.5
1964.03	B3KXF9;E7EVZ5;Q8NBM8	B3KXF9	PCYOX1L	Prenylcysteine oxidase-like	3	47.844	18272	17665	607.45	17665	886.75
1248.83	Q9BRP1	Q9BRP1	PDCD2L	Programmed cell death protein 2-like	2	96.311	89377	61427	27949	61427	40800
1200.61	O14737;Q3HM38;X6R2P6;K7ESJ4	O14737	PDCD5	Programmed cell death protein 5	2	95.311	109410	57521	51893	57521	75752
1440.7	A0A024QZ42;Q53FC3;O75340	A0A024QZ42	PDCD6	Programmed cell death protein 6	2	92.707	100750	34837	65911	34837	96216
2347.06	P30101;V9HVY3;B3KQT9;A0A8I5KT88;B3KQT2;A0A8I5KW33;A0A8I5KS72;A0A8I5KNU9;A0A8I5KW00;A0A8I5QKQ5;A0A8I5KXC9;A0A8I5KPY2;A0A8I5KRV3;A0A8I5KYJ6;A0A8I5KXE2;B4DJ98	P30101	PDIA3;HEL-S-269	Protein disulfide-isomerase A3;Protein disulfide-isomerase	2;3	153.05	492330	414360	77973	414360	113820
1618.78	P30101;V9HVY3;B3KQT9;A0A8I5KT88;B3KQT2;A0A8I5KW33;A0A8I5KS72;A0A8I5KNU9;A0A8I5KW00;A0A8I5QKQ5;A0A8I5KXC9;A0A8I5KPY2;A0A8I5KRV3;A0A8I5KYJ6;A0A8I5KXE2;B4DJ98;B4DDM1;A0A8I5KTA1	P30101	PDIA3;HEL-S-269	Protein disulfide-isomerase A3;Protein disulfide-isomerase	2	86.243	151940	70383	81560	70383	119060
1893.85	P30101;V9HVY3;B3KQT9;A0A8I5KT88;B3KQT2;A0A8I5KW33;A0A8I5KS72;A0A8I5KW00;A0A8I5QKQ5;A0A8I5KXC9;B4DJ98;B4DDM1;A0A090N8Y2;A0A499FI48;C9JMN9;P13667	P30101	PDIA3;HEL-S-269;ERP70;PDIA4	Protein disulfide-isomerase A3;Protein disulfide-isomerase;Protein disulfide-isomerase A4	2	79.889	53214	33430	19784	33430	28880
2636.36	A0A384NPU5;Q15084	A0A384NPU5	PDIA6	Protein disulfide-isomerase A6	2;3	163.25	405820	218950	186870	218950	272790
2792.46	A0A384NPU5;Q15084	A0A384NPU5	PDIA6	Protein disulfide-isomerase A6	3	48.201	58476	30860	27615	30860	40312
2757.26	A0A384NPU5;Q15084	A0A384NPU5	PDIA6	Protein disulfide-isomerase A6	2	51.128	32820	1459.3	31361	1459.3	45780
1417.79	B7Z8X5;Q96HC4;Q4W5K9;H0YBI4;H0Y929;A0A0D9SFR4	B7Z8X5	PDLIM5;LIM	PDZ and LIM domain protein 5	2	103.76	185350	0	185350	0	270570
1571.87	Q29RF7;G1UI16	Q29RF7	PDS5A	Sister chromatid cohesion protein PDS5 homolog A	2	106.11	114420	1093.4	113330	1093.4	165430
2176.05	Q29RF7;G1UI16;H0Y9X6	Q29RF7	PDS5A	Sister chromatid cohesion protein PDS5 homolog A	3	71.219	22039	22039	0	22039	0
1679.94	Q9NTI5;B7Z5S1	Q9NTI5	PDS5B	Sister chromatid cohesion protein PDS5 homolog B	2	82.437	54150	35949	18201	35949	26569
1734.86	Q6FHL9;B1AKZ4;Q15121	Q6FHL9	PEA15	Astrocytic phosphoprotein PEA-15	2	111.38	207940	118400	89539	118400	130710
2021.01	B3KPC1;Q9BRX2	B3KPC1	PELO	Protein pelota homolog	2	67.887	9903.6	9903.6	0	9903.6	0
2565.31	A8K548;Q8IZL8	A8K548	PELP1	Proline-, glutamic acid- and leucine-rich protein 1	3	81.618	116010	55973	60033	55973	87636
1661.84	A0A8V8TNF2;J3K000;A0A140VJR2;A0A8V8TLL9;K7ES25;A0A494C165;P12955;A0A494C194;A0A8V8TN48;A0A8V8TLP4;A0A8V8TN70	A0A8V8TNF2	PEPD	Xaa-Pro dipeptidase	2	195.09	444380	220600	223780	220600	326680
2198.05	A8K9T9;A8K8N7;O15067	A8K9T9	PFAS	Phosphoribosylformylglycinamidine synthase	2	62.711	16248	0	16248	0	23718
1044.54	A8K9T9;A8K8N7;O15067;B4DJ26	A8K9T9	PFAS	Phosphoribosylformylglycinamidine synthase	2	103.8	54824	42632	12192	42632	17797
2054.11	A0A7I2V5H9;H3BPF6;Q99471;F8VQZ2;H3BMQ1	A0A7I2V5H9	PFDN5	Prefoldin subunit 5	2	74.733	68829	42967	25863	42967	37754
3101.57	P17858;B4E108	P17858	PFKL	ATP-dependent 6-phosphofructokinase, liver type	3	17.236	37024	17035	19989	17035	29180
918.383	P17858;Q7L2M7;Q9BSP4;B3KNQ7	P17858	PFKL	ATP-dependent 6-phosphofructokinase, liver type	2	100.75	53188	40997	12192	40997	17797
1411.69	A0A8V8TMY4;Q01813;A0A7I2V3Z0;B1APP6;O14943;Q8WTZ9;B1APP8	A0A8V8TMY4	PFKP;PFK-P	ATP-dependent 6-phosphofructokinase, platelet type	2	160.62	252200	141000	111200	141000	162330
1165.5	P07737;K7EJ44	P07737	PFN1	Profilin-1	2	113.7	76037	51220	24817	51220	36228
1624.74	P07737;K7EJ44	P07737	PFN1	Profilin-1	2	119.43	66997	2777.5	64219	2777.5	93746
1778.78	Q6P6D7;Q6FHU2;Q53G35;P18669;Q0D2Q6;Q6FHK8	Q6P6D7	PGAM1	Phosphoglycerate mutase;Phosphoglycerate mutase 1	2	110.58	130810	65351	65457	65351	95554
1682.9	Q6P6D7;Q6FHU2;Q53G35;P18669;Q6FHK8;B4DKL5;B4DMJ7;B7Z9E5;B4DJA4;P15259;A4D2J6;Q8N0Y7;B7ZW15	Q6P6D7	PGAM1;hCG_2015269;PGAM2;PGAM4	Phosphoglycerate mutase;Phosphoglycerate mutase 1;Phosphoglycerate mutase 2;Probable phosphoglycerate mutase 4	2	144.27	2738700	1198100	1540600	1198100	2249000
1106.54	P52209;B4E2U0;A9Z1X1;B4DV68;B4DL86;K7ELN9	P52209	PGD	6-phosphogluconate dehydrogenase, decarboxylating	2	62.969	51248	24952	26296	24952	38387
2309.13	P52209;B4E2U0;A9Z1X1;B4DV68	P52209	PGD	6-phosphogluconate dehydrogenase, decarboxylating	3	112.68	225150	162270	62888	162270	91803
1526.74	P52209;B4E2U0;A9Z1X1;B4DV68;B4DL86	P52209	PGD	6-phosphogluconate dehydrogenase, decarboxylating	2	141.44	118840	117680	1158.3	117680	1690.8
1610.74	Q96G03	Q96G03	PGM2	Phosphoglucomutase-2	2	133.49	132300	77086	55214	77086	80601
1738.83	Q96G03	Q96G03	PGM2	Phosphoglucomutase-2	3	64.266	98791	66983	31807	66983	46432
1848.98	Q96G03;B4DN40	Q96G03	PGM2	Phosphoglucomutase-2	2	123.24	288450	199020	89428	199020	130550
1581.72	Q96G03;B4DN40	Q96G03	PGM2	Phosphoglucomutase-2	2	148.76	155930	77191	78734	77191	114940
1431.75	A0A087WT27;A0A8V8TMI1;J3KN95;A0A494C1E2;A0A8V8TNH4;A0A494C0G1;A0A494C1Q4;A0A8V8TLT8;B3KN28;A0A8V8TMH7;H0Y987;O95394;A0A8V8TNM1;A0A8V8TM25	A0A087WT27	PGM3	Phosphoacetylglucosamine mutase	3	117.21	32461	6428	26033	6428	38003
1997.08	A8K401;P35232;Q6PUJ7;Q6FHP5;C9JZ20;C9JW96	A8K401	PHB;HEL-S-54e	Prohibitin	2	200.13	1298700	709890	588770	709890	859480
2118.14	A8K401;P35232;Q6PUJ7;Q53FV0;C9JZ20;C9JW96;E7ESE2;E9PCW0	A8K401	PHB;HEL-S-54e	Prohibitin	2;3	144.16	271940	160750	111190	160750	162320
2047.02	O43175;A0A2C9F2M7;A0A286YF22;A0A286YFA2;V9HW79;A0A286YFL2;Q9UMY2;B3KSC3;A0A286YF78;Q8N5M8	O43175	PHGDH;HEL-S-113;PGDH3	D-3-phosphoglycerate dehydrogenase	2;3	109.42	474090	293800	180290	293800	263180
985.596	O43175;A0A2C9F2M7;A0A286YF22;A0A286YFA2;V9HW79;Q9UMY2;B3KSC3;Q8N5M8;Q9UMY3;Q96RV6;Q96RV7	O43175	PHGDH;HEL-S-113;PGDH3	D-3-phosphoglycerate dehydrogenase	2	109.11	297150	167130	130010	167130	189790
1639.82	B4DEP8;E9PAM4;Q9BTU6	B4DEP8	PI4K2A	Phosphatidylinositol 4-kinase type 2-alpha	2	58.916	33558	3499.5	30059	3499.5	43879
1921.04	B5BU72;A8K5U9;Q13492;Q8N6B4	B5BU72	PICALM;MLL/CALM fusion	Phosphatidylinositol-binding clathrin assembly protein	2	225.94	406000	214430	191560	214430	279640
1307.69	Q96S52;A0A994J7M6;B2RBB2;Q8NBL9;A0A994J801;A0A994J555;A0A994J5E6;A0A994J5F5;A0A994J5S5;A0A994J550;A0A994J7M9;A0A994J810;A0A994J5S7;A0A994J5F0;A0A994J804;A0A994J808;K7EN97	Q96S52	PIGS	GPI transamidase component PIG-S	2	88.24	71954	43485	28469	43485	41558
1830	Q96S52;A0A994J7M6;B2RBB2;Q8NBL9;A0A994J801;A0A994J555;A0A994J5E6;A0A994J5F5;A0A994J5S5;A0A994J550;A0A994J7M9;A0A994J810;A0A994J5S7;A0A994J5F0;A0A994J804;A0A994J808;A0A994J7M3;A0A994J5E2	Q96S52	PIGS	GPI transamidase component PIG-S	2	148.69	83730	41925	41805	41925	61027
1438.7	Q96S52;A0A994J7M6;B2RBB2;Q8NBL9;A0A994J801;A0A994J555;A0A994J5E6;A0A994J5S5;A0A994J550;A0A994J7M9;A0A994J810;Q9BVC1;Q96IR5;B4DLL0;A0A994J5S0	Q96S52	PIGS	GPI transamidase component PIG-S	2	106.47	75328	45226	30102	45226	43943
1802.01	A0A1W2PSC5;A0A1W2PPK4;A0A1W2PNP0;A0A1W2PR73;A0A1W2PPS0;A0A1W2PPC3;A0A1W2PP57;A0A1W2PP53;A0A1W2PRZ8;B7Z1F1;B7Z3L1;A0A1W2PPQ7;A0A1W2PQ52;B7ZAP3;B7Z1N3;A0A1W2PQY1;A0A1W2PPR6;Q969N2	A0A1W2PSC5	PIGT	GPI transamidase component PIG-T	2	99.174	72312	44040	28272	44040	41271
1937.13	B4DYG5;Q4LE69;P42356	B4DYG5	PIK4CA variant protein;PI4KA	Phosphatidylinositol 4-kinase alpha	2	96.78	38523	24702	13820	24702	20175
1325.8	B4DYG5;Q4LE69;P42356	B4DYG5	PIK4CA variant protein;PI4KA	Phosphatidylinositol 4-kinase alpha	2	40.386	31682	8083.6	23599	8083.6	34449
2880.51	A0A7I2V3X0;A0A0A0MRX9;A0A7I2V3B6;B4DRW8;A0A7I2V5C6;A0A7I2V5H2;A0A7I2YQX5;A0A7I2YQT2;Q5JRX3;A0A7I2V4N3;B3KN37	A0A7I2V3X0	PITRM1	Presequence protease, mitochondrial	3	45.826	59632	13601	46031	13601	67196
1467.67	A0A804F6T5;A0A804F729;B4DRT3;H3BTN5;A0A8V8TMM5;H3BQ34;H3BUW1;H3BTJ2;V9HWB8;A0A8V8TNX9;P14618;B4DNK4	V9HWB8	PKM;HEL-S-30	Pyruvate kinase;Pyruvate kinase PKM	2	195.4	362870	167020	195860	167020	285910
1472.8	A0A804F6T5;A0A804F729;B4DRT3;H3BTN5;Q504U3	A0A804F6T5	PKM;PKM2	Pyruvate kinase	2	79.889	66534	29323	37211	29323	54320
2493.14	A0A804F6T5;A0A804F729;B4DRT3;H3BTN5;Q504U3;V9HWB8;A0A8V8TNX9;P14618;B4DNK4;Q8WUW7	V9HWB8	PKM;PKM2;HEL-S-30	Pyruvate kinase;Pyruvate kinase PKM	2	63.883	360070	145270	214800	145270	313570
839.523	A0A804F6T5;A0A804F729;B4DRT3;H3BTN5;Q504U3;V9HWB8;A0A8V8TNX9;P14618;B4DNK4;Q8WUW7	V9HWB8	PKM;PKM2;HEL-S-30	Pyruvate kinase;Pyruvate kinase PKM	2	65.313	136300	56912	79388	56912	115890
911.446	A0A804F6T5;A0A804F729;B4DRT3;H3BTN5;Q504U3;A0A8V8TMM5;H3BQ34;V9HWB8;A0A8V8TNX9;P14618;B4DNK4;Q8WUW7	V9HWB8	PKM;PKM2;HEL-S-30	Pyruvate kinase;Pyruvate kinase PKM	2	98.009	675910	368860	307050	368860	448230
1641.76	A0A804F6T5;A0A804F729;B4DRT3;Q504U3;V9HWB8;A0A8V8TNX9;P14618;B4DNK4;Q8WUW7	V9HWB8	PKM2;HEL-S-30;PKM	Pyruvate kinase;Pyruvate kinase PKM	2	203.93	426470	227830	198640	227830	289970
999.499	Q9NZ20	Q9NZ20	PLA2G3	Group 3 secretory phospholipase A2	2	62.88	812350	440170	372180	440170	543310
1955.02	Q9Y263	Q9Y263	PLAA	Phospholipase A-2-activating protein	2	47.844	235750	154930	80818	154930	117980
1782.91	A0A8I5KUE3;A0A8I5KYZ1;E9PMV1;Q15149;A0A8I5KSD5;H0YDN1	A0A8I5KUE3	PLEC	Plectin	2	155.34	282500	136180	146320	136180	213600
2114.01	A0A8I5KUE3;A0A8I5KYZ1;E9PMV1;Q15149;A0A8I5KSD5;H0YDN1;Q96IE3	A0A8I5KUE3	PLEC	Plectin	2	195.36	111660	76144	35515	76144	51844
1994.09	A0A8I5KUE3;A0A8I5KYZ1;E9PMV1;Q15149;A0A8I5KSD5;H0YDN1	A0A8I5KUE3	PLEC	Plectin	2	132.01	70408	19637	50771	19637	74115
1565.88	A0A8I5KUE3;A0A8I5KYZ1;E9PMV1;Q15149;A0A8I5KSD5;H0YDN1	A0A8I5KUE3	PLEC	Plectin	2	115.05	341480	166240	175240	166240	255810
2227.22	A0A8I5KUE3;A0A8I5KYZ1;E9PMV1;Q15149;A0A8I5KSD5;H0YDN1	A0A8I5KUE3	PLEC	Plectin	2	153.56	265480	162270	103200	162270	150650
909.576	A0A8I5KUE3;A0A8I5KYZ1;E9PMV1;Q15149;A0A8I5KSD5;H0YDN1	A0A8I5KUE3	PLEC	Plectin	2	76.833	54516	24853	29663	24853	43302
2068.93	A0A8I5KUE3;A0A8I5KYZ1;E9PMV1;Q15149;A0A8I5KSD5;H0YDN1	A0A8I5KUE3	PLEC	Plectin	2	80.379	72626	19364	53261	19364	77750
2034.07	A0A8I5KUE3;A0A8I5KYZ1;E9PMV1;Q15149;H0YDN1	A0A8I5KUE3	PLEC	Plectin	3	94.63	102240	73243	28995	73243	42327
2932.5	A0A8I5KUE3;A0A8I5KYZ1;E9PMV1;Q15149;A0A8I5KSD5;H0YDN1	A0A8I5KUE3	PLEC	Plectin	3	60.329	129600	87760	41840	87760	61078
1652.84	A0A8I5KUE3;A0A8I5KYZ1;E9PMV1;Q15149;A0A8I5KSD5;H0YDN1	A0A8I5KUE3	PLEC	Plectin	2	83.214	26531	0	26531	0	38730
1511.69	A0A8I5KUE3;A0A8I5KYZ1;E9PMV1;Q15149;A0A8I5KSD5;H0YDN1;Q96IE3	A0A8I5KUE3	PLEC	Plectin	2	68.108	36820	36820	0	36820	0
3311.65	O60664;K7ERZ3;A0A140VJN8	O60664	PLIN3	Perilipin-3	3	27.781	98582	56418	42164	56418	61550
1406.69	P13797;B4DPW9;Q53GY0;B4DPU6;U3KQI3;F2Z2Z9	P13797	PLS3	Plastin-3	2	67.548	45397	25537	19860	25537	28991
3046.59	P13797;B4DPW9;Q53GY0;Q96HI1;B4DG31;B4DI60;A7E2S2	P13797	PLS3	Plastin-3	3	26.724	76869	54247	22622	54247	33023
1413.78	P13797;B4DPW9;Q53GY0;Q96HI1;H7C4N2;C9JAM8;Q14651	P13797	PLS3;PLS1	Plastin-3;Plastin-1	2	93.467	70510	68244	2266.1	68244	3308.1
2254.08	H7C5I5;C9J7K9;O15162	H7C5I5	PLSCR1	Phospholipid scramblase 1	2	150.85	151240	67086	84149	67086	122840
2467.31	O75051	O75051	PLXNA2	Plexin-A2	3	8.4123	78102	66193	11909	66193	17385
1422.68	P29590;H3BT57;Q59H09;Q15156;Q9BZY1;B4DV67	P29590	PML;PML-RAR	Protein PML	2	103.69	56031	33351	22680	33351	33108
1186.63	P29590;H3BT57;Q59H09;Q15156;Q9BZY1;Q59GQ8;H3BT29;H3BUJ5	P29590	PML;PML-RAR	Protein PML	2	50.297	61917	22336	39581	22336	57780
1121.46	P29590;H3BT57;Q59H09;Q15156;Q9BZY1;Q59GQ8;B4DV67	P29590	PML;PML-RAR	Protein PML	2	121.67	50865	33462	17403	33462	25405
2041.03	B7Z3M6;A0A804HKA7;B2R6D4;A0A291FGD1;A0A0S2Z4J6;O15305;H3BR08;H3BM92;H3BV34;H3BT06;H3BNY9;H3BRM0	B7Z3M6	PMM2	Phosphomannomutase;Phosphomannomutase 2	2	81.578	181470	102940	78530	102940	114640
2283.2	O75439;A0A9L9PX42;A0A9L9PXH0;A0A9L9PWW3;G3V0E4;A8K1E9;B3KM34;A0A9L9PY03;Q96CP5;B4DM90;A0A9L9PXH7;A0A9L9PXI7;A0A9L9PXG6;A0A9L9PX50	O75439	PMPCB	Mitochondrial-processing peptidase subunit beta	2	107.46	162280	93784	68498	93784	99993
1366.68	O75439;A0A9L9PX42;A0A9L9PXH0;A0A9L9PWW3;G3V0E4;A8K1E9;B3KM34;A0A9L9PY03;Q96CP5;B4DM90;A0A9L9PXH7;A0A9L9PXI7;B3KQ85;Q9UG64;A0A9L9PXG6;F8WAZ6	O75439	PMPCB;DKFZp586I1223	Mitochondrial-processing peptidase subunit beta	2	65.933	41476	17791	23685	17791	34575
1710.97	A0A8V8TM36;A0A8V8TM70;A0A8V8TNL6;A0A8V8TNX3;B7Z6H4;O14802	A0A8V8TM36	POLR3A	DNA-directed RNA polymerase;DNA-directed RNA polymerase III subunit RPC1	2	34.779	19801	13015	6785.6	13015	9905.5
1757.95	E9PHH9;Q53F76;Q9BUI4;A0A8V8TM54	E9PHH9	POLR3C	DNA-directed RNA polymerase III subunit RPC3	2	119.55	55657	36074	19582	36074	28586
1834.84	Q96F88;Q99575	Q96F88	POP1	Ribonucleases P/MRP protein subunit POP1	3	135.5	52222	34669	17553	34669	25623
1176.64	Q15181;V9HWB5	Q15181	PPA1;HEL-S-66p	Inorganic pyrophosphatase	2	156.57	97202	88798	8404	88798	12268
1500.78	Q53H22;A8K4H7;Q06203	Q53H22	PPAT	Amidophosphoribosyltransferase	2	36.952	9480.4	9480.4	0	9480.4	0
3141.66	A0A494C146;P50336;B3KT30;A0A494C0D4;B4DY76	A0A494C146	PPOX	Protoporphyrinogen oxidase	3	24.95	76769	58681	18087	58681	26404
1612.88	Q9UPN1;P36873;F8VYE8;F8VR82;A0A087WYY5	Q9UPN1	PPP1CC	Serine/threonine-protein phosphatase;Serine/threonine-protein phosphatase PP1-gamma catalytic subunit	2	160.52	222120	91790	130330	91790	190250
1990.06	B5MBZ8;C9JD73;C9J177;H7C003;A0A140VK83;Q15435	B5MBZ8	PPP1R7	Protein phosphatase 1 regulatory subunit 7	2	153.08	186910	93374	93532	93374	136540
1345.59	B5MBZ8;C9JD73;C9J177;H7C003;A0A140VK83;Q15435;H7C118	B5MBZ8	PPP1R7	Protein phosphatase 1 regulatory subunit 7	2	81.335	42347	28056	14291	28056	20862
1914.83	P62714;A0A140VJS0;P67775;B3KQ51;Q8WZ56;Q6I9T8;Q5U0I7;B3KUN1;B3KRM2;A0A8V8TQU8;A0A8V8TQA1;H0YC23	P62714	PPP2CB;PPP2CA	Serine/threonine-protein phosphatase 2A catalytic subunit beta isoform;Serine/threonine-protein phosphatase 2A catalytic subunit alpha isoform;Serine/threonine-protein phosphatase	2	20.29	6868	6868	0	6868	0
1864.05	P30153;C9J9C1;A0A994J3H1;A8K7B7;A0A994J3N8;B4DDF7;B4DQY1;Q8NB89;B4DE69;B3KQV6	P30153	PPP2R1A	Serine/threonine-protein phosphatase 2A 65 kDa regulatory subunit A alpha isoform	2;3	145.08	468410	317350	151050	317350	220510
2749.41	P30153;C9J9C1;A0A994J3H1;A8K7B7;A0A994J3N8;B4DDF7;B4DQY1;Q8NB89;B4DE69;B3KQV6	P30153	PPP2R1A	Serine/threonine-protein phosphatase 2A 65 kDa regulatory subunit A alpha isoform	3	57.476	169480	0	169480	0	247400
1144.53	B4DLP6;Q9BPW0;H0YDU8;Q53FR0;B2R6R6;P53041;A8MU39;B4DDZ8	B4DLP6	PPP5C	Serine/threonine-protein phosphatase;Serine/threonine-protein phosphatase 5	2	99.855	155080	82961	72119	82961	105280
3449.62	Q53HC2;A0A384MTR2;P30048;A4UCS5	Q53HC2	PRDX3	Thioredoxin-dependent peroxide reductase, mitochondrial	4	20.294	27366	27366	0	27366	0
1461.78	Q53HC2;A0A384MTR2;P30048	Q53HC2	PRDX3	Thioredoxin-dependent peroxide reductase, mitochondrial	2	150.21	393670	79827	313840	79827	458150
2751.41	P22612	P22612	PRKACG	cAMP-dependent protein kinase catalytic subunit gamma	3	28.626	67272	14626	52646	14626	76852
1148.64	P78527;B4DL41	P78527	PRKDC	DNA-dependent protein kinase catalytic subunit	2	67.881	224270	75840	148430	75840	216680
3141.68	P78527	P78527	PRKDC	DNA-dependent protein kinase catalytic subunit	4	57.71	80563	59439	21124	59439	30836
1052.63	P78527;B4DL41	P78527	PRKDC	DNA-dependent protein kinase catalytic subunit	2	83.623	129870	57461	72410	57461	105700
1916.9	P78527;A0A8V8TMR1	P78527	PRKDC	DNA-dependent protein kinase catalytic subunit	2	36.96	123010	61268	61743	61268	90132
2075.08	P78527	P78527	PRKDC	DNA-dependent protein kinase catalytic subunit	2;3	90.376	216560	181450	35115	181450	51260
1265.67	P78527;B4DL41	P78527	PRKDC	DNA-dependent protein kinase catalytic subunit	2	96.311	45507	21543	23963	21543	34982
1712.76	P78527;A0A8V8TMR1	P78527	PRKDC	DNA-dependent protein kinase catalytic subunit	2	106	63850	37541	26309	37541	38406
1064.6	P78527	P78527	PRKDC	DNA-dependent protein kinase catalytic subunit	2	75.243	41138	30379	10759	30379	15706
1616.77	P78527;B4DL41	P78527	PRKDC	DNA-dependent protein kinase catalytic subunit	2	165.39	110870	73338	37527	73338	54782
995.54	P78527	P78527	PRKDC	DNA-dependent protein kinase catalytic subunit	2	93.561	128160	80125	48036	80125	70122
2118.2	P78527;A0A8V8TMR1	P78527	PRKDC	DNA-dependent protein kinase catalytic subunit	2	153.08	173600	111690	61903	111690	90365
3877.99	P78527	P78527	PRKDC	DNA-dependent protein kinase catalytic subunit	3	7.7715	29224	27655	1569	27655	2290.5
1349.8	A0A3S6H812;A0A3S6H7E9;A0A3S6H7X4;Q99873;E9PKG1;A0A3Q8AM27;A0A3Q8ATF5;E9PQ98;A0A3Q8APW9;E9PIX6;B4DJ87;A0A3Q8APX7;A0A3S6H7Z6;A0A3Q8AIR8;Q5U8W9;A0A3S6H7G3;A0A3Q8B022;A0A3S6H8A6;H0YDE4;E9PNR9;A0A3S6H765;A0A3S6H758;A0A3Q8B4N0	A0A3S6H812	PRMT1;HRMT1L2	Protein arginine N-methyltransferase 1	2	124.06	77746	58798	18948	58798	27660
1635.91	A0A3S6H812;A0A3S6H7E9;A0A3S6H7X4;Q99873;E9PKG1;A0A3Q8AM27;A0A3Q8ATF5;E9PQ98;A0A3Q8APW9;E9PIX6;B4DJ87;A0A3Q8APX7;A0A3S6H7Z6;A0A3Q8AIR8;Q5U8W9;A0A3S6H7G3;A0A3Q8B022;A0A3S6H8A6;A0A3S6H765;A0A3S6H7K8;A0A3Q8BCI7;A0A3S6H824;A0A3S6H7Y4;A0A3Q8B027;A0A3S6H942;A0A3Q8APY3;A0A3Q8B9M1;A0A3S6H960;A0A3Q8AIS2;A0A3S6H950;A0A3Q8AIS5;A0A3Q8B4M4;A0A3Q8BCJ2;A0A3S6H7Y8;A0A3S6H7E4;A0A3S6H8W3	A0A3S6H812	PRMT1;HRMT1L2	Protein arginine N-methyltransferase 1	2	95.345	175270	104480	70794	104480	103340
3287.6	B4DV00;B2RDD7;O14744;H0YJD3	B4DV00	PRMT5	Protein arginine N-methyltransferase 5;Protein arginine N-methyltransferase 5;Protein arginine N-methyltransferase 5, N-terminally processed	3	101.62	151090	151090	0	151090	0
2169.05	B4DV00;B2RDD7;O14744;H0YJD3	B4DV00	PRMT5	Protein arginine N-methyltransferase 5;Protein arginine N-methyltransferase 5;Protein arginine N-methyltransferase 5, N-terminally processed	2	76.009	192230	98345	93890	98345	137060
2276.99	B4DV00;B2RDD7;O14744;G3V5L5;G3V580;G3V2X6;H0YJX6	B4DV00	PRMT5	Protein arginine N-methyltransferase 5;Protein arginine N-methyltransferase 5;Protein arginine N-methyltransferase 5, N-terminally processed	3	13.525	32336	22260	10077	22260	14710
2030.99	Q9UMS4;F5GY56	Q9UMS4	PRPF19	Pre-mRNA-processing factor 19	2;3	74.62	164820	128880	35935	128880	52457
1655.85	Q6IAP9;Q5T1M7;B2R7V4;Q59EL4;O43172	Q6IAP9	PRPF4	U4/U6 small nuclear ribonucleoprotein Prp4	2	40.83	50998	16343	34655	16343	50589
1488.73	B4DPY2;A0A8Q3SIG7;A0A8V8TM87;A0A8V8TM61;F5H578;A0A7N4I394;O75400	B4DPY2	PRPF40A	Pre-mRNA-processing factor 40 homolog A	2	99.276	80100	40300	39800	40300	58099
2081.05	C9JJS3;C9K0K7;I3L0S1;E7EPA1;B2R7R5;O60256	C9JJS3	PRPSAP2	Phosphoribosyl pyrophosphate synthase-associated protein 2	2	131.06	73353	64123	9230.1	64123	13474
3183.38	Q8NHM4	Q8NHM4	PRSS3P2	Putative trypsin-6	2;3	227.23	1622600	473700	1148900	473700	1677200
1198.51	Q53FJ5;Q59EN5;P07602;B4DEK5;B4DRB7;Q5BJH1	Q53FJ5	PSAP	Prosaposin;Saposin-A;Saposin-B-Val;Saposin-B;Saposin-C;Saposin-D	2	61.48	43211	19036	24175	19036	35290
1018.54	Q9Y617;B4DHQ3;B4DHX7	Q9Y617	PSAT1	Phosphoserine aminotransferase	2	67.903	84855	50099	34756	50099	50736
1081.55	F5GX11;V9HW55;P25786;B4E0X6;B4DEV8	F5GX11	PSMA1;HEL-S-275	Proteasome subunit alpha type-1;Proteasome subunit alpha type	2	159.11	503020	308930	194090	308930	283320
2997.39	F5GX11;V9HW55;P25786	F5GX11	PSMA1;HEL-S-275	Proteasome subunit alpha type-1	3	24.832	114100	66092	48012	66092	70088
988.483	Q6IB71;A0A140VK43;P25788;H0YJ03;G3V4X5	Q6IB71	PSMA3	Proteasome subunit alpha type;Proteasome subunit alpha type-3	2	96.311	118480	113550	4927.7	113550	7193.4
1960.95	P28066;A0A109NGN6;Q5U0A0	P28066	PSMA5	Proteasome subunit alpha type-5;Proteasome subunit alpha type	2	318.82	346500	195870	150630	195870	219890
2448.23	A0A0K0K1K4;O14818;Q05DH1;B0YJ74;Q8TAA3;F5GY34	A0A0K0K1K4	PSMA7;PSMA8	Proteasome subunit alpha type-7;Proteasome subunit alpha type;Proteasome subunit alpha type-7-like	3	49.485	34259	0	34259	0	50011
2576.33	A0A0K0K1K4;O14818;Q05DH1;B0YJ74;Q8TAA3;F5GY34	A0A0K0K1K4	PSMA7;PSMA8	Proteasome subunit alpha type-7;Proteasome subunit alpha type;Proteasome subunit alpha type-7-like	3	46.206	31286	19757	11529	19757	16830
1869.97	Q53FT8;A0A140VK45;P20618;Q59GN1	Q53FT8	PSMB1	Proteasome subunit beta type;Proteasome subunit beta type-1	2	77.696	17204	11058	6145.9	11058	8971.7
2019.06	B7Z478;A0A140VJS6;P49721;A0A087WVV1;Q59FJ0	B7Z478	PSMB2	Proteasome subunit beta type-2;Proteasome subunit beta type	2;3	97.594	222010	164480	57535	164480	83988
1566.84	A0A384NL22;P49720	A0A384NL22	PSMB3	Proteasome subunit beta type-3	2	144.51	208520	126420	82096	126420	119840
2087.06	A2ACR1;A0A0G2JJA7;A0A1U9X8E3;A0A1U9X8E2;A0A1U9X8D7;P28065	A2ACR1	PSMB9	Proteasome subunit beta type;Proteasome subunit beta type-9	2	62.711	20352	0	20352	0	29710
1766.87	C9JX88;A0A140VK70;P35998;Q75L23	C9JX88	PSMC2	26S protease regulatory subunit 7	2	128.57	211790	130030	81754	130030	119340
1701.92	R4GNH3;A8K781;E9PKD5;E9PM69;A0A140VK42;P17980;E9PN50;E9PMD8	R4GNH3	PSMC3	26S protease regulatory subunit 6A	2	78.157	107360	60089	47267	60089	68999
1987.94	R4GNH3;A8K781;E9PN50	R4GNH3	PSMC3		2	205.37	267810	105670	162140	105670	236690
1913.93	R4GNH3;A8K781;E9PKD5;E9PM69;A0A140VK42;P17980;E9PN50;E9PMD8;E9PLG2	R4GNH3	PSMC3	26S protease regulatory subunit 6A	2	147.02	267370	175360	92008	175360	134310
1393.77	A8K2M0;P43686	A8K2M0	PSMC4	26S protease regulatory subunit 6B	2	50.297	67605	30203	37401	30203	54598
1426.68	Q59GS3;A0A994J6V8;A0A140VJS3;P62195;J3QSA9;J3QQM1;J3QLH6;J3KRP2;J3QRR3;J3QRW1	Q59GS3	PSMC5	26S protease regulatory subunit 8	2	81.099	141150	62660	78492	62660	114580
1321.74	Q99460;B2R6D0;A0A7I2V523;A0A087WW66;A0A7P0MW50;A0A7I2V2K8;A0A7I2V5C8;A0A7I2V262;A0A7I2YQY1;Q05CW6;Q05BX4;A0A7I2V641;A0A7I2V4X0;A0A7I2YQI9	Q99460	PSMD1	26S proteasome non-ATPase regulatory subunit 1	2	139.02	109240	63883	45358	63883	66213
2034.97	Q99460;B2R6D0;A0A7I2V523;A0A087WW66;A0A7P0MW50;A0A7I2V479;A0A7I2V641	Q99460	PSMD1	26S proteasome non-ATPase regulatory subunit 1	2	82.437	132200	65752	66447	65752	96999
3869.92	Q99460;B2R6D0;A0A7I2V523;A0A087WW66;A0A7P0MW50;A0A7I2V2K8;A0A7I2V5C8;A0A7I2V262;A0A7I2YQY1;A0A7I2V479;Q05CW6;Q05BX4;A0A7I2V641;A0A7I2V4X0;A0A7I2YQI9;A0A7I2V491	Q99460	PSMD1	26S proteasome non-ATPase regulatory subunit 1	4	6.0036	22638	13610	9028.2	13610	13179
2470.1	B1AJY5;B1AJY7;O75832	B1AJY5	PSMD10	26S proteasome non-ATPase regulatory subunit 10	3	41.284	57075	35899	21175	35899	30912
1677.9	O00231	O00231	PSMD11	26S proteasome non-ATPase regulatory subunit 11	3	62.454	118190	0	118190	0	172530
1519.91	Q59EG8;Q13200;B4DM22;Q13041;H7C1H2	Q59EG8	PSMD2	26S proteasome non-ATPase regulatory subunit 2	2	162.21	513990	243180	270810	243180	395330
2217.1	Q59EG8;Q13200;B4DM22;Q9NSM5;C9JPC0;F8WBS8	Q59EG8	PSMD2;DKFZp564A2282	26S proteasome non-ATPase regulatory subunit 2	3	54.813	108200	56851	51345	56851	74953
2460.22	Q59EG8;Q13200;B4DM22;Q9NSM5;C9JPC0;F8WBS8	Q59EG8	PSMD2;DKFZp564A2282	26S proteasome non-ATPase regulatory subunit 2	3	89.529	425160	254040	171120	254040	249790
1717.91	Q59EG8;Q13200;B4DM22;Q9NSM5;C9JPC0;H7C2Q3	Q59EG8	PSMD2;DKFZp564A2282	26S proteasome non-ATPase regulatory subunit 2	3	104.04	90013	90013	0	90013	0
1310.65	B3KNN7;B4DEB0;B4DV84;Q6IBN0;O43242;B4DPM7;Q8N9M2;Q96N86;O95325	B3KNN7	PSMD3	26S proteasome non-ATPase regulatory subunit 3	2	77.358	81331	42735	38596	42735	56342
925.571	Q16401;A8K4T6;F2Z3J2	Q16401	PSMD5	26S proteasome non-ATPase regulatory subunit 5	2	93.561	19750	19750	0	19750	0
1658.95	Q16401;A8K4T6;F2Z3J2	Q16401	PSMD5	26S proteasome non-ATPase regulatory subunit 5	2;3	59.67	50127	29110	21017	29110	30680
1432.75	B2RD27;P51665;B4DXI8	B2RD27	PSMD7	26S proteasome non-ATPase regulatory subunit 7	2	65.408	73876	38477	35399	38477	51674
1512.83	K7EJR3;Q5U0B3;R4GMR5;A0A8V8TR48;V9HW09;A0A8V8TQ44;P48556;B4E2Y4	K7EJR3	PSMD8;HEL-S-91n	26S proteasome non-ATPase regulatory subunit 8	2	101.64	78752	50051	28701	50051	41898
1259.71	A0A384NQ35;Q6FHU3;A0A0K0K1L8;Q06323	A0A384NQ35	PSME1	Proteasome activator complex subunit 1	2	96.957	30552	30552	0	30552	0
1896.96	Q86SZ7;Q2TNB3;A0A087X1Z3;Q9UL46;H0YM70;Q6FHK9	Q86SZ7	PSME2	Proteasome activator complex subunit 2	2;3	245.85	994560	610870	383690	610870	560110
1727.86	Q86SZ7;Q2TNB3;A0A087X1Z3;Q9UL46;H0YM70	Q86SZ7	PSME2	Proteasome activator complex subunit 2	3	108.91	133690	62659	71031	62659	103690
1733.01	Q86SZ7;Q2TNB3;A0A087X1Z3;Q9UL46;H0YM70;Q6FHK9;H0YKU2	Q86SZ7	PSME2	Proteasome activator complex subunit 2	2	103.69	83584	64792	18792	64792	27432
1213.69	Q14997	Q14997	PSME4	Proteasome activator complex subunit 4	2	52.591	10838	7137	3701.2	7137	5402.9
1745.91	Q5QPM9;Q5QPM7;A0A140VJT2;Q92530;B4DFK1	Q5QPM9	PSMF1	Proteasome inhibitor PI31 subunit	2	213.77	99937	55410	44528	55410	65001
1067.57	O95456;B2RD51;F8WBH7	O95456	PSMG1	Proteasome assembly chaperone 1	2	115.86	111540	66069	45475	66069	66384
1071.51	O95758	O95758	PTBP3	Polypyrimidine tract-binding protein 3	2	60.589	22697	21783	914.47	21783	1334.9
1497.82	Q96EY7;B2RDU4	Q96EY7	PTCD3	Pentatricopeptide repeat domain-containing protein 3, mitochondrial	2	141.29	51851	34125	17726	34125	25876
1637.86	Q9BSY0;A8KAH1;P48651	Q9BSY0	PTDSS1	Phosphatidylserine synthase 1	2	47.361	29046	29046	0	29046	0
2213.16	A0A7I2YQ70;A0A7I2V308;A0A7I2V5X6;A0A7I2V5T7;Q9H7Z7	A0A7I2YQ70	PTGES2	Prostaglandin E synthase 2;Prostaglandin E synthase 2 truncated form	2;3	46.768	153480	77203	76279	77203	111350
1654.91	C9JQR6;Q9NSQ6;H0Y8F1;B3KP36;Q13308	C9JQR6	PTK7;DKFZp434L0319	Inactive tyrosine-protein kinase 7	2	103.23	66373	37669	28704	37669	41902
1436.54	B8ZZQ6;V9HVW6;Q15202;Q8TBK9;Q86YS2;Q53S24;Q15204;Q15200;B8ZZA1;Q7Z4R6;B8ZZW7;H7C2N1;P06454	B8ZZQ6	PTMA;PTMAP7	Prothymosin alpha;Prothymosin alpha, N-terminally processed;Thymosin alpha-1	2	127.03	46626	11999	34627	11999	50548
1564.64	B8ZZQ6;V9HVW6;Q15202;Q8TBK9;Q86YS2;Q53S24;Q15204;Q15200;B8ZZA1;Q7Z4R6;B8ZZW7;H7C2N1;P06454	B8ZZQ6	PTMA;PTMAP7	Prothymosin alpha;Prothymosin alpha, N-terminally processed;Thymosin alpha-1	2	147.72	145490	28463	117030	28463	170840
1358.6	O15256;A2VCM6;A0A158RFU3;P20962	O15256	PTMS	Parathymosin	2	79.311	146010	67795	78211	67795	114170
1115.56	Q6NZI2;B3KRY5	Q6NZI2	PTRF	Polymerase I and transcript release factor	2	85.622	576760	346910	229850	346910	335530
1590.86	J3KQ48;Q96ME4;Q9Y3E5	J3KQ48	PTRH2	Peptidyl-tRNA hydrolase 2, mitochondrial	2;3	224.09	336140	198730	137420	198730	200600
3269.53	Q2NLD4;Q2NLC9;Q5U0P9;Q56A79;Q00577	Q2NLD4	PURA	Transcriptional activator protein Pur-alpha	3	15.308	50107	0	50107	0	73146
1426.85	Q15269	Q15269	PWP2	Periodic tryptophan protein 2 homolog	2	72.365	96964	63316	33648	63316	49119
1206.71	F5H4N4;Q9NR77	F5H4N4	PXMP2	Peroxisomal membrane protein 2	2	69.905	37378	23469	13909	23469	20304
2705.31	Q9BTK0;Q6ZQU7;F5GZ78;B3KVL0;A0A140VJQ8;A0A1B0GTU4;P49023	Q9BTK0	PXN	Paxillin	3	32.692	48032	36803	11229	36803	16391
1885	Q9ULZ3;B2RAZ4;H3BP42	Q9ULZ3	PYCARD	Apoptosis-associated speck-like protein containing a CARD	2	111.38	120870	75947	44921	75947	65575
1338.67	P11216;Q59GM9	P11216	PYGB	Glycogen phosphorylase, brain form;Alpha-1,4 glucan phosphorylase	2	208.6	145980	84419	61565	84419	89872
945.467	E9PK47;B2R825;P06737	E9PK47	PYGL	Alpha-1,4 glucan phosphorylase;Glycogen phosphorylase, liver form	2	46.835	67727	33559	34168	33559	49878
1623.79	E9PK47;B2R825;P06737	E9PK47	PYGL	Alpha-1,4 glucan phosphorylase;Glycogen phosphorylase, liver form	2	221.56	184410	112380	72031	112380	105150
1354.67	E9PK47;B2R825;P06737;B4DRW6;B2RB32;A0A0M4FEM1;P11217;Q6P1L4	E9PK47	PYGL;PYGM	Alpha-1,4 glucan phosphorylase;Glycogen phosphorylase, liver form;Glycogen phosphorylase, muscle form	2	117.3	41748	24654	17095	24654	24955
1490.73	B2R950;P20742;F5GXY0	B2R950	PZP	Pregnancy zone protein	2;3	172.1	1749100	1484600	264530	1484600	386160
1017.59	B2R950;P20742;P01023;B7Z7M2	B2R950	PZP;A2M	Pregnancy zone protein;Alpha-2-macroglobulin	2	93.561	163660	135620	28040	135620	40933
1878.99	P47897;A8K3A8;Q53HS0;B4DNN3;A0A0U1RQT0;C9J165;A0A0U1RRI9;A0A0U1RQE9;A0A0U1RQU2;A0A0U1RQM8;B4DTH6;F2Z2V6;A0A0U1RQC3	P47897	QARS	Glutamine--tRNA ligase	2	65.408	36247	19960	16287	19960	23775
1660.83	P47897;A8K3A8;Q53HS0;B4DNN3;A0A0U1RQT0;C9J165;B7Z840;A0A0U1RQU2;A0A0U1RQM8;B4DTH6;I3QNU8;F2Z2V6	P47897	QARS	Glutamine--tRNA ligase	2	193.62	64710	0	64710	0	94462
2128.98	Q96GX3;Q9UL25	Q96GX3	RAB21	Ras-related protein Rab-21	2	56.473	57890	14281	43609	14281	63660
1717.81	E9PKL7;A0A0A1HAW1;P61019;H7C125	E9PKL7	RAB2A	Ras-related protein Rab-2A	3	66.953	61634	41655	19979	41655	29166
936.434	F5H157;Q15286;B4DTA6;F5H7F8	F5H157	RAB35	Ras-related protein Rab-35	2	92.677	75657	49031	26625	49031	38867
1908.93	A0A8I5QJC9;A0A8I5KY07;A0A8I5KSQ5;A0A8I5KRP1;A0A8I5KRK1;A0A8I5KYQ0;A0A8I5KZB3;Q9H2M9;A0A8I5KWJ9;A0A8I5QJG4	A0A8I5QJC9	RAB3GAP2	Rab3 GTPase-activating protein non-catalytic subunit	2	99.668	74760	42936	31824	42936	46457
1043.56	A0A8I5QJC9;A0A8I5KY07;A0A8I5KSQ5;A0A8I5KRP1;A0A8I5KRK1;A0A8I5KYQ0;A0A8I5KZB3;Q9H2M9;A0A8I5QJG4;F8WDJ2;A0A8I5KUS2	A0A8I5QJC9	RAB3GAP2	Rab3 GTPase-activating protein non-catalytic subunit	2	69.093	46947	42299	4647.8	42299	6784.8
2370.17	Q6FGX3;Q53ET8;Q53S08;Q9H0N0	Q6FGX3	RAB6A;RAB6C	Ras-related protein Rab-6C	2	111.75	135340	7788.4	127550	7788.4	186200
1474.75	A0A6Q8PGE6;A0A158RFU6;A0A6Q8PG52;A0A6Q8PH84;P51149;C9J592;C9IZZ0	A0A6Q8PGE6	RAB7A	Ras-related protein Rab-7a	2	228.06	1158900	560600	598330	560600	873430
1588.82	A0A6Q8PGE6;A0A158RFU6;A0A6Q8PG52;A0A6Q8PH84;P51149;C9J4S4;C9J4V0;C9J8S3	A0A6Q8PGE6	RAB7A	Ras-related protein Rab-7a	2	162.23	210520	103720	106790	103720	155890
1578.82	P61006	P61006	RAB8A	Ras-related protein Rab-8A	2	124.06	67629	27035	40594	27035	59258
962.456	B1AH77;B1AH78;B1AH80;P15153	B1AH77	RAC2	Ras-related C3 botulinum toxin substrate 2	2	100.84	165310	163560	1746.9	163560	2550.1
2147.1	A0A8I5KWV3;O60216	A0A8I5KWV3	RAD21	Double-strand-break repair protein rad21 homolog	2	74.643	31980	31980	0	31980	0
2012.01	B7ZA74;B7Z4W4;Q53F10;P54727	B7ZA74	RAD23B	UV excision repair protein RAD23 homolog B	2	69.201	55974	6636.1	49338	6636.1	72024
2034.03	Q92878;A0A494C1B7;A0A1W2PQ90;E7ESD9;A0A494BZX5;A8K3I2;A0A494C122;E7EN38;Q32P42;A0A494C0Y7	Q92878	RAD50	DNA repair protein RAD50	2	101.52	184930	43181	141750	43181	206920
1816.94	Q5J8M4;P78406;E9PQ57	Q5J8M4	RAE1	mRNA export factor	3	51.07	39890	19552	20338	19552	29689
2567.31	P04049	P04049	RAF1	RAF proto-oncogene serine/threonine-protein kinase	3	10.252	312800	140560	172240	140560	251430
2036.92	B4DSJ1;Q5QPM1;Q53GL6;Q9UKM9	B4DSJ1	RALY	RNA-binding protein Raly	2	81.48	29401	13317	16084	13317	23479
2250.04	F5H018;J3KQE5;P62826	F5H018	RAN	GTP-binding nuclear protein Ran	2	76.049	73298	51560	21738	51560	31733
2738.33	A0A140VK94;F6WQW2;P43487;C9JXG8;C9JJ34;B7Z6U1;B4DE76;B3KUP2;C9JGV6	A0A140VK94	RANBP1	Ran-specific GTPase-activating protein	3	26.55	215830	109980	105850	109980	154510
2034.1	P49792;A0A8V8TL79;A0A8V8TLA0;Q7Z3J3;A6NKT7;J3KNE0;F8W705;A0A8Q3SIN4;V9HWE4;A0A8Q3SII5;A0A8Q3SII4;B4DZH4;O14715;Q99666	P49792	RANBP2;RGPD4;RGPD3;RGPD8;HEL161;RGPD5	E3 SUMO-protein ligase RanBP2;RanBP2-like and GRIP domain-containing protein 4;RanBP2-like and GRIP domain-containing protein 3;RANBP2-like and GRIP domain-containing protein 8;RANBP2-like and GRIP domain-containing protein 5/6	2	100.07	18407	18407	0	18407	0
2183.16	K7ENJ2;K7EID7;K7ENB9;K7EPW1;B7Z664;A0A384ME25;Q308M8;B7Z7F3;Q53GE1;Q9H6Z4	K7ENJ2	RANBP3	Ran-binding protein 3	2	46.206	186730	101960	84770	101960	123750
1844.92	P46060;B4E0U0;B4DY16;H0Y4Q3	P46060	RANGAP1	Ran GTPase-activating protein 1	2	93.649	80982	54787	26195	54787	38239
2698.45	P54136	P54136	RARS	Arginine--tRNA ligase, cytoplasmic	3	37.769	44813	30557	14256	30557	20811
3377.67	E9PC52;Q6FHQ0;Q16576;Q5JP01;Q5JP02;A8K6A2	E9PC52	RBBP7	Histone-binding protein RBBP7	4	45.556	76742	70819	5922.8	70819	8646.1
1554.84	A0A0S2Z4Z0;Q96PK6;A0A0A6YYI9;A0A0S2Z5V2;F8WDX3;A0A0A0MSL8;A0A0S2Z567;B8ZZ74	A0A0S2Z4Z0	RBM14;RBM14-RBM4	RNA-binding protein 14	3	90.689	156470	102540	53936	102540	78735
1554.61	P49756;Q16083	P49756	RBM25	RNA-binding protein 25	2	54.199	67617	34792	32825	34792	47917
1561.82	A0A087X0H9;Q5T8P6	A0A087X0H9	RBM26	RNA-binding protein 26	2	79.889	27811	1630.6	26181	1630.6	38218
1690.89	Q14498;Q6MZY7;B4E1M7;Q68DD9;B3KWX7;B4DLM0;B4DRA0;Q7Z3L0;Q6N037;B7Z4L7;A0A384NQ03	Q14498	RBM39;DKFZp686C17209;DKFZp781C0423;DKFZp781I1140;DKFZp686A11192	RNA-binding protein 39	2	157.74	59316	55297	4018.2	55297	5865.8
1746.93	H0Y6E7;H3BT71;B4E352;P38159	H0Y6E7	RBMX	RNA-binding motif protein, X chromosome;RNA-binding motif protein, X chromosome, N-terminally processed	3	71.935	51916	21451	30465	21451	44472
1610.67	H0Y6E7;H3BT71;B4E352;P38159;B3KRG5;H3BUY5;Q2VIN3;Q96E39	H0Y6E7	RBMX;RBMXL1	RNA-binding motif protein, X chromosome;RNA-binding motif protein, X chromosome, N-terminally processed;RNA binding motif protein, X-linked-like-1	3	90.306	100520	57719	42801	57719	62481
907.378	H0Y6E7;H3BT71;B4E352;P38159;B3KRG5;H3BUY5;Q2VIN3;Q96E39	H0Y6E7	RBMX;RBMXL1	RNA-binding motif protein, X chromosome;RNA-binding motif protein, X chromosome, N-terminally processed;RNA binding motif protein, X-linked-like-1	2	82.716	64733	22130	42603	22130	62192
1478.77	A5PLK7;A0A024RAC5;Q9P258	A5PLK7	RCC2	Protein RCC2	2	122.51	315490	236000	79494	236000	116040
1726.83	A5PLK7;A0A024RAC5;Q9P258	A5PLK7	RCC2	Protein RCC2	2	104	139600	68141	71459	68141	104310
1705.84	Q14257;H0YL43	Q14257	RCN2	Reticulocalbin-2	2	140.01	121200	66224	54972	66224	80247
2877.45	B0YJ88;A0A2R8Y5S7;P35241;A0A2R8Y7M3;Q6PKD3;Q05CU6;E9PNV3;A0A2R8Y5P0	B0YJ88	RDX	Radixin	3	114.69	336820	104300	232530	104300	339440
1708.79	P46063	P46063	RECQL	ATP-dependent DNA helicase Q1	2	93.162	166620	91747	74876	91747	109300
1562.63	P46063	P46063	RECQL	ATP-dependent DNA helicase Q1	2	100.07	71491	39245	32246	39245	47073
3317.72	C9JWQ9;F8WAR1;C9JRN3;C9JHG2;B4E2S3;Q14699;G3XAJ6;B4DVC8;Q8N5I0	C9JWQ9	RFTN1	Raftlin	3	30.062	60777	44016	16761	44016	24468
2772.32	A0A7I2V3G1;A0A994J514;P61586;A0A024R324;C9JX21;C9JNR4;A0A7I2V5E6;A0A7I2YQV1;A0A0B6XK12;C9JRM1	A0A7I2V3G1	RHOA	Transforming protein RhoA	2	19.5	42381	34093	8288.7	34093	12100
1289.81	B4DN44;E9PNR2;B7Z310;A0A0S2Z4T5;A0A0S2Z4U0;Q13671	B4DN44	RIN1	Ras and Rab interactor 1	2	67.507	13276	0	13276	0	19381
1877	H0YMB1;Q96TC7	H0YMB1	RMDN3	Regulator of microtubule dynamics protein 3	2	55.578	29886	21920	7966.7	21920	11630
2424.27	A0A0A0MTR7;A0A0A0MTC1;Q63HN8	A0A0A0MTR7	RNF213	E3 ubiquitin-protein ligase RNF213	3	45.17	13872	13265	606.83	13265	885.84
1475.82	Q9H4A4;Q7RU04;A6NKB8;A0A087WU27	Q9H4A4	RNPEP	Aminopeptidase B	3	39.293	14101	14101	0	14101	0
1126.64	A0A1B2JLU2;B2R6F5;O75695	A0A1B2JLU2	RP2	Protein XRP2	2	69.716	90922	54603	36319	54603	53018
1484.72	P27694	P27694	RPA1	Replication protein A 70 kDa DNA-binding subunit;Replication protein A 70 kDa DNA-binding subunit, N-terminally processed	2	62.454	142340	77232	65109	77232	95046
1231.65	P27694;I3L4R8	P27694	RPA1	Replication protein A 70 kDa DNA-binding subunit;Replication protein A 70 kDa DNA-binding subunit, N-terminally processed	2	50.834	13423	2140.4	11283	2140.4	16470
2596.37	Q5TEJ7;B4DQD9;B2R7E8;P15927	Q5TEJ7	RPA2	Replication protein A 32 kDa subunit	3	59.09	63562	57582	5980.1	57582	8729.7
1450.75	P62906;Q1JQ76	P62906	RPL10A	60S ribosomal protein L10a;Ribosomal protein	2	67.548	89439	65440	23999	65440	35033
1578.84	P62906;Q1JQ76	P62906	RPL10A	60S ribosomal protein L10a;Ribosomal protein	3	23.931	14520	14520	0	14520	0
1216.59	Q6NZ55;A8K4C8;P26373;J3KS98	Q6NZ55	RPL13	60S ribosomal protein L13	2	136.94	256110	146220	109880	146220	160410
1145.56	Q6NZ55;A8K4C8;P26373;J3KS98	Q6NZ55	RPL13	60S ribosomal protein L13	2	69.915	146810	126180	20631	126180	30117
1197.67	M0QZU1;A0A096LPE0;B4DNC8;A0A7I2V5L3;A0A7I2V2L9;Q5QTS3;Q53H34;A0A384ME37;P40429	M0QZU1	RPL13A	60S ribosomal protein L13a	2	129.28	70537	18661	51876	18661	75729
1267.63	E7EPB3;A0PJ62;B7Z6S8;A8K7N0;Q6IPH7;P50914;A8K3Q9	E7EPB3	RPL14	60S ribosomal protein L14	2	46.447	16235	0	16235	0	23700
1546.8	Q0QEW2;H0YHA7;J3QQ67;Q07020;F8VUA6;F8VYV2	Q0QEW2	RPL18	60S ribosomal protein L18	3	69.276	79920	60034	19886	60034	29029
2012.98	J3KT29;Q9BTQ7;P62829;J3KTJ3	J3KT29	RPL23	60S ribosomal protein L23	2	148.57	250180	184620	65563	184620	95708
1416.75	J3KS10;J3QRI7;J3QQQ9;J3QQV1;E5RIT6;J3QRC4;Q6IBH6;Q9UNX3;P61254	J3KS10	RPL26;RPL26L1	60S ribosomal protein L26-like 1;60S ribosomal protein L26	2	57.042	135720	100940	34784	100940	50777
1786.93	Q96QL0;P39023;H7C422;Q8TBW1;H7C3M2;B3KS36;B4DN06;F8WCR1	Q96QL0	RPL3	60S ribosomal protein L3	2;3	111.38	182190	138670	43521	138670	63531
1861.03	Q59GY2;P36578;B4DFI6;B4DMJ6;H3BTP7;B4DP82;H3BU31	Q59GY2	RPL4	60S ribosomal protein L4	3	97.084	324860	312610	12253	312610	17887
873.471	Q59GY2;P36578;B4DFI6;B4DMJ2;H3BM89;B4DMJ6;Q53G74;H3BTP7	Q59GY2	RPL4	60S ribosomal protein L4	2	56.091	171030	90728	80302	90728	117220
1524.92	B4DRX3;Q8TBK5;Q8N5Z7;Q9HBB3;Q02878;B2R4K7;F8VZ45;U3KQR5;F8VR69	B4DRX3	RPL6	60S ribosomal protein L6	2	186.27	1650600	998440	652140	998440	951990
1264.62	A8MUD9;P18124;O95036	A8MUD9	RPL7;WUGSC:H_RG054D04.1	60S ribosomal protein L7	2	162.49	1654800	842780	812040	842780	1185400
1472.82	P62424;Q9BY74;Q5T8U2;Q5T8U3	P62424	RPL7A;RP-L7a	60S ribosomal protein L7a	2	175.54	653880	343480	310400	343480	453110
2686.49	P62424;Q9BY74;Q5T8U2	P62424	RPL7A;RP-L7a	60S ribosomal protein L7a	3	132.63	560580	418820	141760	418820	206940
1687.82	B4DVG7;P62917;G3V1A1;E9PKZ0	B4DVG7	RPL8	60S ribosomal protein L8	2	293.95	1391700	853360	538360	853360	785900
921.467	B4DVG7;P62917;G3V1A1;E9PKZ0;E9PKU4	B4DVG7	RPL8	60S ribosomal protein L8	2	97.033	239330	118370	120960	118370	176570
2883.51	Q53Z07;P32969;D6RAN4;A0A2R8Y5Y7;H0Y9V9;H0Y9R4	Q53Z07	RPL9	60S ribosomal protein L9	3	119.56	184610	125790	58823	125790	85869
1597.85	Q53Z07;P32969;D6RAN4;A0A2R8Y5Y7;B4E1M5;B4DLV8	Q53Z07	RPL9	60S ribosomal protein L9	2	174.72	246080	154800	91284	154800	133260
2751.46	P05388;Q53HW2;A8K4Z4;Q6NSF2;Q53HK9;F8VWS0;B4E3D5;Q3MHV2;F8W1K8	P05388	RPLP0	60S acidic ribosomal protein P0	2;3	120.52	1489000	938270	550760	938270	804000
2179.09	P05388;Q53HW2;A8K4Z4;Q6NSF2;Q53HK9;F8VWS0;B4E3D5;F8VW21;F8VU65;F8VPE8;Q8NHW5;G3V210;F8VRK7;F8VQY6	P05388	RPLP0;RPLP0P6	60S acidic ribosomal protein P0;60S acidic ribosomal protein P0-like	2	63.947	101160	54351	46808	54351	68330
1701.89	Q7Z612;P05386;Q6ICQ4;Q6FG99	Q7Z612	RPLP1	60S acidic ribosomal protein P1	2	168.43	2064000	1411700	652290	1411700	952200
3807.92	Q7Z612;P05386;Q6ICQ4	Q7Z612	RPLP1	60S acidic ribosomal protein P1	3	79.653	552320	385270	167050	385270	243850
3529.82	Q7Z612;P05386	Q7Z612	RPLP1	60S acidic ribosomal protein P1	3	52.295	170110	158110	12002	158110	17520
1658.89	Q6IBR0;P04843;Q96HX3;Q53EP4;F8WF32	Q6IBR0	RPN1	Dolichyl-diphosphooligosaccharide--protein glycosyltransferase subunit 1	2	159.12	943910	475420	468490	475420	683900
3252.67	A0A994J5J1;P04844;Q5JYR7	A0A994J5J1	RPN2	Dolichyl-diphosphooligosaccharide--protein glycosyltransferase subunit 2	3	74.485	470370	290090	180280	290090	263170
1864.9	Q96P16;A0A0C4DGQ6;K7EP82	Q96P16	RPRD1A	Regulation of nuclear pre-mRNA domain-containing protein 1A	2	66.509	47615	23843	23772	23843	34702
1732.95	P46783;A0A2R8Y6L3;F6U211;A0A2R8Y7H1;A0A2R8YFH6;A0A1W2PQS6;S4R435	P46783	RPS10;RPS10-NUDT3	40S ribosomal protein S10	2;3	78.864	1339100	714030	625100	714030	912520
1985.03	M0R1H5;P62280	M0R1H5	RPS11	40S ribosomal protein S11	2	157.54	543130	278810	264320	278810	385860
978.492	M0R1H5;P62280;M0QZC5	M0R1H5	RPS11	40S ribosomal protein S11	2	113.85	276550	134520	142030	134520	207340
2214.12	P25398	P25398	RPS12	40S ribosomal protein S12	2	160.04	57767	57767	0	57767	0
967.484	P62277;J3KMX5;E9PS50	P62277	RPS13	40S ribosomal protein S13	2	102.46	307650	180550	127100	180550	185550
2264.05	E5RH77;A0A2R8Y811;P62263	E5RH77	RPS14	40S ribosomal protein S14	3	42.218	60057	1041.1	59016	1041.1	86151
2488.19	H3BNC9;P08708;H0YN88;A0A075B716	H3BNC9	RPS17	40S ribosomal protein S17	2	88.137	583260	252090	331170	252090	483430
1715.9	P15880;Q3KQT6;Q8N5L9;Q8J014;E9PPT0;Q6IPX5;E9PMM9;Q8NI61;H0YEN5;I3L404;E9PM36	P15880	RPS2;rps2;OK/KNS-cl.7	40S ribosomal protein S2	2	141.88	51056	0	51056	0	74532
1968.97	Q8WVC2;Q6FGH5;P63220;Q9BYK1	Q8WVC2	RPS21	40S ribosomal protein S21	3	97.268	78632	53493	25140	53493	36698
814.418	P62851;E9PQK3;E9PK60	P62851	RPS25	40S ribosomal protein S25	2	121.31	1060200	211610	848580	211610	1238700
1652.83	P62854;Q75MH1	P62854	RPS26	40S ribosomal protein S26	2	216.04	650990	360410	290580	360410	424190
1448.73	P42677	P42677	RPS27	40S ribosomal protein S27	3	113.46	49580	49580	0	49580	0
1733.72	Q5RKT7;P62979;B2RDW1;A0A248RGE3;Q8WYN9	Q5RKT7	RPS27A;HEL112	Ubiquitin-40S ribosomal protein S27a;Ubiquitin;40S ribosomal protein S27a	2	145.95	219890	126950	92931	126950	135660
1091.56	P23396;E9PPU1;E9PL09;Q53G83;H0YEU2;F2Z2S8;H0YF32;H0YCJ7;E9PQ96;E9PJH4;E9PK82;H0YES8;E9PQX2	P23396	RPS3	40S ribosomal protein S3	2	81.642	121040	57233	63809	57233	93148
1703.85	D6RG13;Q6NXR8;A8K4W0;P61247;D6RB09;D6RAT0;H0Y9Y4;D6R9B6	D6RG13	RPS3A	40S ribosomal protein S3a	2;3	100.07	424390	150600	273790	150600	399680
1861.98	B7ZB17;P51812;A0A384MDW3;B1AXG1;B4DKZ2;B4DG22;A0A2R8Y7S9;Q15418;Q15349;F2Z2J1;D6R910;E9PGT3;B7Z3B5;B7Z2K7;E9PMM7	B7ZB17	RPS6KA3;RPS6KA1;RPS6KA2	Ribosomal protein S6 kinase alpha-3;Ribosomal protein S6 kinase alpha-1;Ribosomal protein S6 kinase alpha-2;Ribosomal protein S6 kinase	3	37.146	49891	27597	22294	27597	32544
1521.86	B7ZB17;P51812;A0A384MDW3;B1AXG1;B4DKZ2;B4DG22;A0A2R8Y7S9;Q9UK32	B7ZB17	RPS6KA3;RPS6KA6	Ribosomal protein S6 kinase alpha-3;Ribosomal protein S6 kinase alpha-6	2	66.664	42923	27910	15013	27910	21916
1336.85	P62081;B5MCP9	P62081	RPS7	40S ribosomal protein S7	2	103.8	1870000	1039300	830750	1039300	1212700
1066.52	P62081;B5MCP9;A0A2R8Y623;Q59FS3	P62081	RPS7	40S ribosomal protein S7	2	119.07	529290	335880	193410	335880	282340
1383.63	P62081	P62081	RPS7	40S ribosomal protein S7	2	175.64	218220	141150	77071	141150	112510
2995.47	C9J9K3;A0A8V8TMX1;A0A0C4DG17;A0A8V8TLA4;P08865;A0A8I5KQE6;A0A8V8TMP3	C9J9K3	RPSA	40S ribosomal protein SA	3	97.525	162770	0	162770	0	237610
1739.94	C9J9K3;A0A8V8TMX1;A0A0C4DG17;A0A8V8TLA4;P08865;Q96RS2;A0A8I5KQE6;F8WD59	C9J9K3	RPSA	40S ribosomal protein SA	2	139.61	291460	251970	39489	251970	57646
1714.79	C9J9K3;A0A8V8TMX1;A0A0C4DG17;A0A8V8TLA4;P08865;Q96RS2;A0A8I5KQE6;A0A8V8TMP3	C9J9K3	RPSA	40S ribosomal protein SA	2	99.668	388830	221070	167760	221070	244900
900.43	A7BI36;Q9P2E9;A1A5C4;Q32NB1;A2A2S5	A7BI36	RRBP1	Ribosome-binding protein 1	2	65.313	102360	94429	7926.9	94429	11572
1167.6	A7BI36;Q9P2E9;A1A5C4;F8W7S5;A1A5C5	A7BI36	RRBP1	Ribosome-binding protein 1	2	108.3	83998	37752	46246	37752	67509
1987.88	A7BI36;Q9P2E9;A1A5C4;F8W7S5;A1A5C5	A7BI36	RRBP1	Ribosome-binding protein 1	2	215.11	179070	94481	84585	94481	123480
2056.86	A7BI36;Q9P2E9;A1A5C4;F8W7S5;A1A5C5;B3KSG1;A0A087WU26	A7BI36	RRBP1	Ribosome-binding protein 1	2	135.13	39241	16046	23195	16046	33859
2989.38	B4DNN4;P23921;B4DS95;B4E0I8;Q53GZ5;B4DXD1	B4DNN4	RRM1	Ribonucleoside-diphosphate reductase;Ribonucleoside-diphosphate reductase large subunit	3	32.862	14314	14314	0	14314	0
1665.81	P31350;B3KS26;A0A7P0SBL1;A0A286YFD6	P31350	RRM2	Ribonucleoside-diphosphate reductase subunit M2	3	61.194	85032	60857	24174	60857	35290
2081.09	Q15050	Q15050	RRS1	Ribosome biogenesis regulatory protein homolog	2	133.13	187280	116650	70635	116650	103110
3029.5	Q15404;Q32Q10	Q15404	RSU1	Ras suppressor protein 1	3	12.465	87474	77286	10187	77286	14871
2019.02	Q15404;Q32Q10;B0YJ73	Q15404	RSU1	Ras suppressor protein 1	2	105.78	291660	179380	112270	179380	163890
1806.93	Q6IPN0;Q53SY1;A6XGP7;H7C106;Q9NQC3;A0A0U1RQR6;Q3LIF4	Q6IPN0	RTN4;NOGOC;Nbla00271	Reticulon;Reticulon-4	2	156.73	184870	87293	97582	87293	142450
1686.93	B5BUB1;A0A384MTR5;Q9Y265;E7ETR0;B3KRS7;H7C4G5;J3QLR1;H7C4I3	B5BUB1	RUVBL1	RuvB-like 1	2	61.042	293030	0	293030	0	427760
1746.88	D7UNU4	D7UNU4	RyR		2	36.952	0	0	0	0	0
1306.7	P31949;V9HWH9	P31949	S100A11;HEL-S-43	Protein S100-A11;Protein S100-A11, N-terminally processed;Protein S100	2	211.85	252990	139070	113920	139070	166290
1865.02	R4GN98;B2R577;P06703	R4GN98	S100A6	Protein S100;Protein S100-A6	2	153.52	414730	373950	40783	373950	59535
1232.66	M0QY61;Q8N2G5;Q9NW90;M0R0X3;Q66K25;M0QZ22;Q5PRF9	M0QY61	SAMD4B	Protein Smaug homolog 2	2	55.235	21005	19225	1780	19225	2598.4
1759.77	A0A2R8YCS7;Q9Y3Z3;A0A2R8YD90;A6NDZ3	A0A2R8YCS7	SAMHD1	Deoxynucleoside triphosphate triphosphohydrolase SAMHD1	3	86.838	103410	66400	37009	66400	54025
1723.8	A0A2R8YCS7;Q9Y3Z3;A0A2R8YD90;A6NDZ3	A0A2R8YCS7	SAMHD1	Deoxynucleoside triphosphate triphosphohydrolase SAMHD1	3	115.05	18713	18713	0	18713	0
2087.9	S6FRS6;A0A2R8Y4K8;Q9NSI8	S6FRS6	SAMSN1	SAM domain-containing protein SAMSN-1	3	97.268	105070	55422	49647	55422	72474
1699.85	B4DMR4;B4DDH9;O43290	B4DMR4	SART1	U4/U6.U5 tri-snRNP-associated protein 1	2;3	128.46	89103	55074	34029	55074	49675
1696.9	B4DRG9;B4E3R6;A0A499FI31;A0A9E8DG70;Q15020	B4DRG9	SART3	Squamous cell carcinoma antigen recognized by T-cells 3	2	47.361	24130	891.2	23238	891.2	33923
1756.86	B4DRG9;B4E3R6;A0A499FI31;A0A9E8DG70;Q15020;B4DYA2	B4DRG9	SART3	Squamous cell carcinoma antigen recognized by T-cells 3	2	89.382	78780	40322	38458	40322	56141
1928.98	A0A8V8TLA5;A0A0S2Z5I7;Q9Y3A5;A0A8V8TLR8;A0A8V8TMR6;F8WE72	A0A8V8TLA5	SBDS	Ribosome maturation protein SBDS	2	97.268	206850	93280	113570	93280	165790
1789.9	Q8WVM8;Q53GW1;A0A7I2V5Z4;A0A7I2V3B4;A0A7I2V4R0;A0A7I2V5I2;A0A7I2V590;A0A7I2V4B8;A0A7I2V320;H0YIZ7;B7Z738;A0A7I2V3G4;A0A7I2V4U2;B7Z5N7;A0A7I2V448;A0A7I2V2U5;G3V2M8	Q8WVM8	SCFD1	Sec1 family domain-containing protein 1	2	93.162	65679	56297	9382.2	56297	13696
1748.99	O00560	O00560	SDCBP	Syntenin-1	2	158.59	80320	79263	1057.2	79263	1543.2
1691.76	B3KT34;D6RFM5;P31040;Q0QF12;H0Y8X1;B4DYN5	B3KT34	SDHA	Succinate dehydrogenase [ubiquinone] flavoprotein subunit, mitochondrial	2	104.04	147460	77012	70451	77012	102840
1728.93	A8K2W3;O95810	A8K2W3	SDPR	Serum deprivation-response protein	2	238.01	302160	162630	139530	162630	203680
1908.01	A0A0A0MR04;B4DI03;K7EJQ7;Q9BY50	A0A0A0MR04	SEC11C;SEC11L3	Signal peptidase complex catalytic subunit SEC11;Signal peptidase complex catalytic subunit SEC11C	3	91.032	33735	20084	13652	20084	19929
2388.14	A8MXL6;Q59FA6;P55735	A8MXL6	SEC13	Protein SEC13 homolog	2	77.347	276410	128490	147910	128490	215920
1639.78	B4DRA5;B4DJW8;A0A2R8YFH5;Q15437;Q5QPE2;A0A2R8Y633;A0A2R8Y7S7;A0A2R8YF30	B4DRA5	SEC23B	Protein transport protein Sec23B	2	148.9	95870	42403	53467	42403	78050
2019.03	B4DSN3;G5EA31;P53992	B4DSN3	SEC24C	Protein transport protein Sec24C	2	45.654	24708	0	24708	0	36068
1824.89	B4DSN3;G5EA31;P53992;B7ZAY6	B4DSN3	SEC24C	Protein transport protein Sec24C	2	105.94	34444	15508	18936	15508	27642
1749.89	D6RHZ5;A0A1S5UZ19;D6REX3;O94979;H0YAB3;H7BXG7;H0Y9K1	D6RHZ5	SEC31A	Protein transport protein Sec31A	3	42.941	31538	23292	8245.7	23292	12037
1305.63	D6RHZ5;A0A1S5UZ19;D6REX3;O94979;H0YAB3;H7BXG7	D6RHZ5	SEC31A	Protein transport protein Sec31A	2	55.754	48530	48530	0	48530	0
2723.38	D6RHZ5;A0A1S5UZ19;D6REX3;O94979;H0YAB3;H7BXG7;H0Y8V7	D6RHZ5	SEC31A	Protein transport protein Sec31A	3	166.29	98285	69920	28364	69920	41406
1922.06	B3KNE7;B3KQF0;A0A0S2Z5M1;Q9UGP8	B3KNE7	SEC63	Translocation protein SEC63 homolog	3	27.357	47717	13149	34568	13149	50462
1522.68	Q16181;Q3LIE9;E7ES33;B4DUD6;A0A023T695;G3V1Q4;A0A024RA87;B4DNE4;A4GYY8;E7EPK1;A8K3D0;Q8TC62;Q59EY4;B4DPQ6	Q16181	SEPT7;Nbla02942;DKFZp686F17268	Septin-7	2	138.71	224780	147450	77333	147450	112890
1437.69	Q9UHD8;A0A0S2Z5A5;A0A0S2Z5W9;A2VCQ5	Q9UHD8	SEPT9;MAFK	Septin-9	2	108.4	53028	33861	19167	33861	27979
2404.27	P50454;E9PJH8;E9PPV6;E9PR70;E9PNX1;E9PK86;E9PMI5;E9PIG2;E9PRS3;E9PQ34	P50454	SERPINH1	Serpin H1	3	97.933	258170	157690	100480	157690	146680
1436.73	P50454;E9PJH8;E9PPV6;E9PR70;E9PNX1;E9PK86;E9PMI5;E9PIG2;E9PRS3;E9PQ34	P50454	SERPINH1	Serpin H1	2	101.64	49464	31737	17727	31737	25878
1560.85	A0A9L9PXR5;H7C561;B4DJU4;A0A9L9PXE4;A0A7P0T9U7;Q15637;C9J792	A0A9L9PXR5	SF1	Splicing factor 1	2	125.17	26511	14920	11592	14920	16921
1231.51	A0A9L9PXR5;H7C561;B4DJU4;A0A9L9PXE4;A0A7P0T9U7;Q15637;B4DX42;B4DSE4	A0A9L9PXR5	SF1	Splicing factor 1	2	54.584	61076	34671	26405	34671	38545
983.442	B4DW90;Q53HM6;B3KY12;A8K7V1;Q12874	B4DW90	SF3A3	Splicing factor 3A subunit 3	2	91.783	73848	44044	29804	44044	43508
1687.96	O75533;H7C341	O75533	SF3B1	Splicing factor 3B subunit 1	2;3	72.327	173160	95637	77524	95637	113170
2236.09	O75533;Q7Z497	O75533	SF3B1	Splicing factor 3B subunit 1	2	50.641	68539	45089	23450	45089	34232
1466.65	O75533;Q7Z497;A0JLT9;Q32Q20;A0PJH5	O75533	SF3B1	Splicing factor 3B subunit 1	2	52.837	32030	1354.1	30675	1354.1	44780
1996.98	O75533;H7C341;Q9NTB4	O75533	SF3B1;DKFZp434M052	Splicing factor 3B subunit 1	2	63.766	22384	16724	5660.1	16724	8262.6
1479.74	Q6PIX2;Q9BSV4;Q86VG2;A0A384N5Z8;A0A8Q3WMA7;P23246	Q6PIX2	SFPQ	Splicing factor, proline- and glutamine-rich	2	48.701	41420	13759	27662	13759	40380
1782.98	Q05BU6;Q6PJY9;Q6PKC9;Q6PJB9;Q5T760;Q05519	Q05BU6	SFRS11;SRSF11	Serine/arginine-rich splicing factor 11	2	58.313	63285	27422	35863	27422	52352
2016.99	A0A8V8TM72;A0A8V8TP06;B4DRS6;Q9BWM7	A0A8V8TM72	SFXN3	Sideroflexin;Sideroflexin-3	2	90.376	84826	39347	45480	39347	66391
1800.92	O95470;A0A8V8TLB6;A0A8V8TLU3;A0A8V8TN38	O95470	SGPL1	Sphingosine-1-phosphate lyase 1	2	61.042	51525	51525	0	51525	0
2272.11	O95470;A0A8V8TN35;A0A8V8TLU8;A0A8V8TLB6;H7BXL7	O95470	SGPL1	Sphingosine-1-phosphate lyase 1	3	33.456	54761	36638	18123	36638	26456
1158.56	O75368;V9HW48	O75368	SH3BGRL;HEL-S-115	SH3 domain-binding glutamic acid-rich-like protein	2	72.042	83927	0	83927	0	122520
4123.04	P34897;Q53ET4;V9HW06;Q5HYG8;Q5BJF5;B4DWA7;B4DJQ3;G3V5L0;G3V3Y8;G3V4W5;G3V540;G3V2E4;G3V2W0;G3V4X0;G3V4T0;G3V241	P34897	SHMT2;HEL-S-51e;DKFZp686P09201	Serine hydroxymethyltransferase, mitochondrial;Serine hydroxymethyltransferase	3	24.454	153930	82277	71652	82277	104600
1514.81	Q8N697	Q8N697	SLC15A4	Solute carrier family 15 member 4	2	81.799	37724	13994	23730	13994	34640
1398.72	I3L1P8;Q6IBH0;Q02978	I3L1P8	SLC25A11	Mitochondrial 2-oxoglutarate/malate carrier protein	2	286.01	435010	56768	378240	56768	552150
2272.22	I3L1P8;Q6IBH0;Q02978	I3L1P8	SLC25A11	Mitochondrial 2-oxoglutarate/malate carrier protein	2	110.06	130690	86087	44603	86087	65112
1926.93	B3KMV8;O75746	B3KMV8	SLC25A12	Calcium-binding mitochondrial carrier protein Aralar1	2	67.548	69940	69940	0	69940	0
1024.56	B3KMV8;O75746	B3KMV8	SLC25A12	Calcium-binding mitochondrial carrier protein Aralar1	2	39.324	46168	27354	18814	27354	27465
1926.93	Q53GR7;Q9UJS0;B7Z2E2	Q53GR7	SLC25A13	Calcium-binding mitochondrial carrier protein Aralar2	2	103.76	228560	126700	101860	126700	148700
1983	B7ZB41;Q6NUK1;B4E290;A0A3B3IU96	B7ZB41	SLC25A24	Calcium-binding mitochondrial carrier protein SCaMC-1	2	73.891	29196	22816	6380.3	22816	9314
1232.68	Q6I9V5;Q59EI9;P12236	Q6I9V5	SLC25A6	ADP/ATP translocase 3;ADP/ATP translocase 3, N-terminally processed	2	93.162	116010	33219	82787	33219	120850
1109.52	B3KQE8;B3KNH1;Q6P1M0	B3KQE8	SLC27A4	Long-chain fatty acid transport protein 4	2	41.025	19085	19085	0	19085	0
1863.89	Q96K37	Q96K37	SLC35E1	Solute carrier family 35 member E1	2	55.354	36566	28585	7980.7	28585	11650
1623.8	B4DZZ8;A0A8V8TNV9;B4DVK8;A0A8V8TM21;A0A1U9X8L9;A0A1U9X8K3;A0A1U9X8J5;A0A024RCX7;Q92504	B4DZZ8	SLC39A7	Zinc transporter SLC39A7	3	142.51	217460	128080	89376	128080	130470
1376.86	D6RF72;D6R9S7;D6R9M9;D6RHE3;D6RDB0;D6R9X6;Q96GZ6	D6RF72	SLC41A3	Solute carrier family 41 member 3	2	76.572	6522.2	6522.2	0	6522.2	0
1358.76	A0A8V8TN05;A0A8V8TN34;Q8WWI5;B3KWF2;B3KMS7	A0A8V8TN05	SLC44A1	Choline transporter-like protein 1	2	92.428	35695	35695	0	35695	0
2124.02	A0A8Q3WKX1;A0A087WWF4;A0A8Q3WLG9;A0A8Q3WKX9;A0A087X0M4	A0A8Q3WKX1	SLC4A1AP		2	117.8	49681	29926	19754	29926	28837
1454.74	Q01650;Q2MCL6	Q01650	SLC7A5	Large neutral amino acids transporter small subunit 1	2	139.78	302540	166420	136120	166420	198710
1791.98	J3QRP6;B2R6A3;O14745	J3QRP6	SLC9A3R1	Na(+)/H(+) exchange regulatory cofactor NHE-RF;Na(+)/H(+) exchange regulatory cofactor NHE-RF1	2	98.167	82103	41372	40731	41372	59459
1587.79	H0YLW7;H0YMW8;H0YNF3;H0YMR6;H0YLE6;H0YL55;H7BXE3;Q9NWH9	H0YLW7	SLTM	SAFB-like transcription modulator	2	117.77	27685	0	27685	0	40414
1715.76	A0A8V8TLF4;J3KMX2;A0A8V8TLC9;A0A8V8TLV3;B9EGA3;Q92925	A0A8V8TLF4	SMARCD2	SWI/SNF-related matrix-associated actin-dependent regulator of chromatin subfamily D member 2	2	70.598	34134	17352	16782	17352	24498
1408.6	G8JLG1;A0A384MR33;Q14683;Q5H934;Q68EN4;Q6MZR8;A8K7A6;Q6P2R1	G8JLG1	SMC1A;DKFZp686L19178	Structural maintenance of chromosomes protein;Structural maintenance of chromosomes protein 1A	2	65.404	32084	18757	13327	18757	19455
1290.59	B0AZQ4;Q86VX4;Q9UQE7	B0AZQ4	SMC3	Structural maintenance of chromosomes protein;Structural maintenance of chromosomes protein 3	2	62.271	55036	55036	0	55036	0
1617.85	Q9H0W8	Q9H0W8	SMG9	Protein SMG9	2	108.5	53191	27867	25324	27867	36967
1796	A0A7P0T9J6;A0A7P0TB24;F8WF03;A0A7P0T8J0;A0A7P0Z453;A0A7P0TAZ0;F2Z2I0;B4DEV6;C9J647;F2Z2W5	A0A7P0T9J6	SMPD4		2	45.183	32481	28084	4396.6	28084	6418.1
1826.98	P52788;B4DE40;H7C2R7	P52788	SMS	Spermine synthase	2	97.949	388930	235240	153700	235240	224360
1485.71	H3BNG6;H3BU94;H3BNE1;H3BR18;H3BM38;H3BPJ0;A8K287;O00161	H3BNG6	SNAP23	Synaptosomal-associated protein;Synaptosomal-associated protein 23	2	71.896	453020	240250	212760	240250	310590
2959.57	O95295	O95295	SNAPIN	SNARE-associated protein Snapin	4	20.575	28291	18474	9816.4	18474	14330
941.432	B2R5U1;A0A140VK49;Q59FF0;Q7KZF4;B4E299;I6TRR8	B2R5U1	SND1	Staphylococcal nuclease domain-containing protein 1	2	67.903	112700	14483	98220	14483	143380
1958.95	B2R5U1;A0A140VK49;Q59FF0;Q7KZF4;B3KU67;I6TRR8	B2R5U1	SND1	Staphylococcal nuclease domain-containing protein 1	2	122.13	73252	72368	883.93	72368	1290.4
1162.58	O75643;A4FU77;A0A494C1A5	O75643	SNRNP200	U5 small nuclear ribonucleoprotein 200 kDa helicase	2	75.243	98671	57351	41320	57351	60319
1585.84	O75643;A0A494C1A5	O75643	SNRNP200	U5 small nuclear ribonucleoprotein 200 kDa helicase	2	121.71	96048	67259	28789	67259	42025
1280.7	P08621;A8KAQ5	P08621	SNRNP70	U1 small nuclear ribonucleoprotein 70 kDa	2	39.039	189200	61306	127900	61306	186700
2222.14	M0R0G9;M0QXK2;M0R221;M0R2B8;M0R268;B2R802;P09012	M0R0G9	SNRPA	U1 small nuclear ribonucleoprotein A	3	117.03	205500	94457	111040	94457	162100
982.618	Q13425;A0A140TA73	Q13425	SNTB2	Beta-2-syntrophin	2	69.905	13580	10575	3004.8	10575	4386.3
2415.22	G3V5R3;Q0D2M5;Q6P151;Q6I9S2;G3V3A4;B4DEG7;Q13573	G3V5R3	SNW1	SNW domain-containing protein 1	2	82.822	164180	82259	81921	82259	119590
1624.81	U3KQL0;U3KQP5;A0A0S2Z5F1;Q5QPE4;Q5QPE5;Q9Y5X3	U3KQL0	SNX5	Sorting nexin-5	2	55.578	23219	0	23219	0	33896
1742.87	P04179;A0A384NL29;Q7Z7M4	P04179	SOD2	Superoxide dismutase [Mn], mitochondrial;Superoxide dismutase	2	168.05	1287500	548500	738960	548500	1078700
1089.51	P04179;A0A384NL29;Q7Z7M4;Q7Z7M7;Q4ZJI1;Q7Z7M6;Q7Z7M5;F5H4R2;F5H3C5;F5GYZ5;G8JLJ2	P04179	SOD2	Superoxide dismutase [Mn], mitochondrial;Superoxide dismutase	2	86.205	105010	49384	55622	49384	81197
1999.1	A0A6I8PRA7;H0YKB3;A0A6I8PIS1;V9HW89;Q00796	A0A6I8PRA7	SORD;HEL-S-95n	Sorbitol dehydrogenase	3	63.947	44052	21379	22672	21379	33097
1645.81	B4DZC5;A0A0U1RRL8;A0A0K0K1J9;Q8TB22	B4DZC5	SPATA20	Spermatogenesis-associated protein 20	2	43.613	0	0	0	0	0
2075.09	A0A6Q8PGU6;Q8NB90	A0A6Q8PGU6	SPATA5	Spermatogenesis-associated protein 5	2	84.58	89381	54471	34910	54471	50962
1812.96	K7ERQ7;A0A0A0MSN0;K7EJH0;K7EMX1;K7EJV2;K7ESQ2;Q8NBT2	K7ERQ7	SPC24	Kinetochore protein Spc24	2	55.782	8805.9	0	8805.9	0	12855
1627.82	H0YNA7;A0A8V8TLF6;A0A8V8TLY7;A0A8V8TLZ2;A0A8V8TLI3;A0A8V8TN76;Q8TCT8	H0YNA7	SPPL2A	Signal peptide peptidase-like 2A	2	48.701	74829	64369	10460	64369	15270
1212.69	Q13813;A0A994J6W3;A0A0D9SGF6;A0A0D9SFF6;A0A384P5S9;A0A0D9SF54;A0A994J4G5;B4DGT1;B4DTV8;A0A994J7B0	Q13813	SPTAN1	Spectrin alpha chain, non-erythrocytic 1	2	98.009	165420	87606	77809	87606	113590
1368.79	Q13813;A0A994J6W3;A0A0D9SGF6;A0A0D9SFF6;A0A384P5S9;A0A0D9SF54;A0A994J4G5;B4DGT1;B4DTV8;A0A994J7B0	Q13813	SPTAN1	Spectrin alpha chain, non-erythrocytic 1	2	119.07	94947	45131	49815	45131	72720
2126.09	Q13813;A0A994J6W3;A0A0D9SGF6;A0A0D9SFF6;A0A384P5S9;A0A0D9SF54;A0A994J4G5;B4DGT1;B4DTV8;A0A994J7B0	Q13813	SPTAN1	Spectrin alpha chain, non-erythrocytic 1	2	223.38	493930	331710	162220	331710	236810
1278.68	Q13813;A0A994J6W3;A0A0D9SGF6;A0A0D9SFF6;A0A384P5S9;A0A0D9SF54;A0A994J4G5;A0A994J498;B4DGT1;A0A0D9SFH4	Q13813	SPTAN1	Spectrin alpha chain, non-erythrocytic 1	2	99.276	304450	159840	144600	159840	211090
1706.85	Q13813;A0A994J6W3;A0A0D9SGF6;A0A0D9SFF6;A0A384P5S9;A0A0D9SF54;A0A994J4G5;B4DGT1;B4DTV8;A0A994J7B0	Q13813	SPTAN1	Spectrin alpha chain, non-erythrocytic 1	2	115.05	293780	131100	162680	131100	237470
1084.62	Q13813;A0A994J6W3;A0A0D9SGF6;A0A0D9SFF6;A0A384P5S9;A0A0D9SF54;A0A994J4G5;B4DGT1;B4DTV8;A0A994J7B0	Q13813	SPTAN1	Spectrin alpha chain, non-erythrocytic 1	2	158.61	163380	91409	71970	91409	105060
1261.58	Q13813;A0A994J6W3;A0A0D9SGF6;A0A0D9SFF6;A0A384P5S9;A0A0D9SF54;A0A994J4G5;B4DGT1;B4DTV8;A0A994J7B0	Q13813	SPTAN1	Spectrin alpha chain, non-erythrocytic 1	2	88.921	30629	16726	13903	16726	20295
2874.41	Q13813;A0A994J6W3;A0A0D9SGF6;A0A0D9SFF6;A0A384P5S9;A0A0D9SF54;A0A994J4G5;A0A994J498;Q9UG16	Q13813	SPTAN1;DKFZp564P0562	Spectrin alpha chain, non-erythrocytic 1	3	25.664	88001	51107	36894	51107	53858
2297.02	Q13813;A0A994J6W3;A0A0D9SGF6;A0A0D9SFF6;A0A384P5S9;A0A0D9SF54;A0A994J4G5;A0A994J498;Q9UG16;Q14917	Q13813	SPTAN1;DKFZp564P0562	Spectrin alpha chain, non-erythrocytic 1	2	112.68	114150	51227	62927	51227	91860
1203.61	Q13813;A0A994J6W3;A0A0D9SGF6;A0A0D9SFF6;A0A384P5S9;A0A0D9SF54;A0A994J4G5;A0A994J498;Q9UG16	Q13813	SPTAN1;DKFZp564P0562	Spectrin alpha chain, non-erythrocytic 1	2	74.486	19316	19316	0	19316	0
2257.13	Q13813;A0A994J6W3;A0A0D9SGF6;A0A0D9SFF6;A0A384P5S9;A0A0D9SF54;A0A994J4G5;A0A994J498;Q9UG16;B4DGT1;B4DTV8	Q13813	SPTAN1;DKFZp564P0562	Spectrin alpha chain, non-erythrocytic 1	2	98.895	46673	20853	25820	20853	37693
2293.13	Q13813;A0A994J6W3;A0A0D9SGF6;A0A0D9SFF6;A0A384P5S9;A0A0D9SF54;A0A994J4G5;A0A994J498;Q9UG16	Q13813	SPTAN1;DKFZp564P0562	Spectrin alpha chain, non-erythrocytic 1	3	127.62	122400	69758	52638	69758	76840
1309.63	B2ZZ89;A0A087WUZ3;Q01082;K9MS24	B2ZZ89	SPTBN1	Spectrin beta chain, non-erythrocytic 1	2	126.29	164660	158190	6464	158190	9436.1
2091.03	B2ZZ89;A0A087WUZ3;Q01082;K9MS24;B4DIF8	B2ZZ89	SPTBN1	Spectrin beta chain, non-erythrocytic 1	2	121.39	224540	105570	118970	105570	173670
1380.63	B2ZZ89;A0A087WUZ3;Q01082;K9MS24	B2ZZ89	SPTBN1	Spectrin beta chain, non-erythrocytic 1	2	132.39	185570	58103	127470	58103	186080
2150.06	B2ZZ89;A0A087WUZ3;Q01082;K9MS24	B2ZZ89	SPTBN1	Spectrin beta chain, non-erythrocytic 1	3	96.78	198110	104000	94113	104000	137380
1663.93	Q9UHS8;B2R7T6;Q9Y6N5;Q53HW7;H3BNX3	Q9UHS8	SQRDL	Sulfide:quinone oxidoreductase, mitochondrial	2	187.51	110080	68595	41482	68595	60554
1119.61	P19623;K7EL89	P19623	SRM	Spermidine synthase	2	79.059	287930	136130	151800	136130	221590
1526.77	Q9UHB9;Q96K98;Q96K97;B4DVI7	Q9UHB9	SRP68	Signal recognition particle subunit SRP68	2	55.754	125930	51331	74595	51331	108890
1828.91	Q86X80;A0PJJ5;Q0D2M6;V9HWK0;O76094;R4GNC1	Q86X80	SRP72;HEL103	Signal recognition particle subunit SRP72	2	141.88	134480	65663	68813	65663	100450
2112.11	Q86X80;A0PJJ5;Q0D2M6;V9HWK0;O76094;Q71V07;O15302	Q86X80	SRP72;HEL103	Signal recognition particle subunit SRP72	2;3	80.379	398800	251350	147450	251350	215240
1927.02	F8WBW4;H7C521;C9J2M4;A0A994J591;P78362	F8WBW4	SRPK2	SRSF protein kinase 2;SRSF protein kinase 2 N-terminal;SRSF protein kinase 2 C-terminal	3	37.146	29200	16469	12731	16469	18585
1750.85	V9GYE8;Q8N3F4;Q53G11;Q9GZT4	V9GYE8	SRR;DKFZp762A2415	Serine racemase	2	48.822	33682	17049	16633	17049	24281
3113.66	A0A994J4Y3;A0A0S2Z4W1;A9Z1X7;A0A994J7H1;B7Z7U0;A0A994J7V4;A0A0S2Z4Z6;Q8IYB3	A0A994J4Y3	SRRM1	Serine/arginine repetitive matrix protein 1	3	76.831	319760	194560	125210	194560	182780
1267.58	Q5JRI1;Q53GD7;A0A0S2Z504;O75494	Q5JRI1	SRSF10	Serine/arginine-rich splicing factor 10	2	81.799	112080	61235	50843	61235	74219
1488.71	B5BUB5;P05455;Q14730	B5BUB5	SSB	Lupus La protein	3	165.09	239460	128200	111260	128200	162410
1648.82	Q08945;E9PMD4	Q08945	SSRP1	FACT complex subunit SSRP1	2	42.446	64710	35730	28979	35730	42304
1683.8	Q08945	Q08945	SSRP1	FACT complex subunit SSRP1	2	166.71	192660	93913	98742	93913	144140
1957.94	B2RAY1;Q92783;A6NMU3;B4DZT2	B2RAY1	STAM	Signal transducing adapter molecule 1	2	69.641	107360	47370	59994	47370	87578
1188.67	Q9H7Y1;Q658P3	Q9H7Y1	STEAP3	Metalloreductase STEAP3	2	48.157	32132	18091	14042	18091	20498
1511.87	Q13586;G0XQ39;A0A8V8TNW0;H0YDB2;A0A8V8TMG5;A0A8V8TNW5;V5J3L2;A0A8V8TP73;E9PNJ4;A0A8V8TMG1;E9PRZ7;A0A8V8TMF0;E9PIQ8	Q13586	STIM1	Stromal interaction molecule 1	2	63.212	25082	11498	13584	11498	19829
1365.73	B4DMR0;H0Y630;B4DR80;Q6P0Y1;Q6FG81;Q5U0E6;B4DT57;Q9Y6E0	B4DMR0	STK24;HEL-S-95	Serine/threonine-protein kinase 24;Serine/threonine-protein kinase 24 36 kDa subunit;Serine/threonine-protein kinase 24 12 kDa subunit	2	39.702	56437	55405	1032.1	55405	1506.6
1627.89	B4DMR0;H0Y630;B4DR80;Q6P0Y1;Q6FG81;Q5U0E6;B4DT57;Q9Y6E0;Q5JV98	B4DMR0	STK24;HEL-S-95	Serine/threonine-protein kinase 24;Serine/threonine-protein kinase 24 36 kDa subunit;Serine/threonine-protein kinase 24 12 kDa subunit	2	68.548	77487	45211	32276	45211	47117
1599.89	C9JDH9;C9J6L2;A0A024R4B2;Q96BA2;Q499L9;Q8NBY1;B4DVS7;B3KRS6;A0A0S2Z4Y2;B4E185;Q9NWX4;Q5CZ67;H7C279;Q96SR7;C9J232;C9JCC0;B4E0Y9;Q9P289;O00506	C9JDH9	STK25;MST4;STK26;DKFZp686J1430	Serine/threonine-protein kinase 26;Serine/threonine-protein kinase 25	2	76.255	44582	26563	18019	26563	26304
1387.75	A2A2D0;Q96CE4;B5BU83;A0A140VJW2;P16949;Q59G27	A2A2D0	STMN1	Stathmin	2	150.44	231860	101370	130490	101370	190490
1669.86	Q9UJZ1;A0A087WYB4;Q6ZNW0;F2Z2I8	Q9UJZ1	STOML2	Stomatin-like protein 2, mitochondrial	2	115.24	24289	0	24289	0	35457
1513.74	Q9UJZ1;A0A087WYB4	Q9UJZ1	STOML2	Stomatin-like protein 2, mitochondrial	2	49.097	132780	62174	70603	62174	103070
1670.82	Q9Y3F4;B0AZV0	Q9Y3F4	STRAP	Serine-threonine kinase receptor-associated protein	2	76.255	76238	6710.6	69527	6710.6	101500
2301.24	Q3B874;O43815	Q3B874	STRN	Striatin	3	106.97	41674	40626	1047.9	40626	1529.7
2273.21	A0AV58;Q13033	A0AV58	STRN3	Striatin-3	3	53.363	30470	30470	0	30470	0
2619.41	H7C3X5;B4DKR0;Q13190	H7C3X5	STX5;STX5A	Syntaxin-5	3	26.119	25552	25552	0	25552	0
1709.88	Q9UNK0;I3L305	Q9UNK0	STX8	Syntaxin-8	3	41.317	31668	26764	4903.5	26764	7158.1
2307.1	B4DY46;Q53GF4;Q15833;M0R0M7;M0R1A1;O00184;M0R118;Q8WYX9	B4DY46	STXBP2;pp10122	Syntaxin-binding protein 2	3	57.042	34494	34494	0	34494	0
2007.97	B0QY64;B0QY60;B4E2A6;Q9UH99;Q6NT72;A0A8I5QKM0;B4DIU6;A8K129	B0QY64	SUN2;UNC84B	SUN domain-containing protein 2	2	92.747	16205	2544	13661	2544	19942
2242.08	B0QY64;B0QY60;B4E2A6;Q9UH99;Q6NT72;A0A8I5QKM0;A8K129	B0QY64	SUN2;UNC84B	SUN domain-containing protein 2	2	94.119	12991	12405	586.52	12405	856.19
1824.95	Q9Y5B9	Q9Y5B9	SUPT16H	FACT complex subunit SPT16	2	45.183	137260	41882	95378	41882	139230
1664.78	Q53GS5;B2RBI2;Q96A49	Q53GS5	SYAP1	Synapse-associated protein 1	2	73.502	48671	0	48671	0	71050
2041.04	Q05CK9;A0A7I2V4Z0;A0A7I2YQN2;O60506;A0A7I2V346;B2R8Z8;Q59GL1;B7Z645;A0A7I2YQV8;A0A7I2V2F2;A0A7I2V309;B7Z213	Q05CK9	SYNCRIP	Heterogeneous nuclear ribonucleoprotein Q	2	76.009	245880	125060	120830	125060	176380
1592.8	Q05CK9;A0A7I2V4Z0;A0A7I2YQN2;O60506;A0A7I2V346;B2R8Z8;Q59GL1;A0A7I2V5Q6;B7Z645;A0A7I2V2F2;A0A7I2V309;F6UXX1	Q05CK9	SYNCRIP	Heterogeneous nuclear ribonucleoprotein Q	2	207.67	865290	542900	322390	542900	470620
1141.54	Q05CK9;A0A7I2V4Z0;A0A7I2YQN2;O60506;A0A7I2V346;B2R8Z8;Q59GL1;A0A7I2V5Q6;A0A7I2YQV8;F6UXX1;A0A7I2V4J0	Q05CK9	SYNCRIP	Heterogeneous nuclear ribonucleoprotein Q	2	154.28	442580	224900	217680	224900	317770
1311.59	Q05CK9;A0A7I2V4Z0;A0A7I2YQN2;O60506;A0A7I2V346;B2R8Z8;Q59GL1;B7Z645;A0A7I2YQV8;A0A7I2V2F2;A0A7I2V309;B7Z213	Q05CK9	SYNCRIP	Heterogeneous nuclear ribonucleoprotein Q	2	59.645	25527	11112	14415	11112	21043
926.497	Q05CK9;A0A7I2V4Z0;A0A7I2YQN2;O60506;A0A7I2V346;B2R8Z8;Q59GL1;A0A7I2V5Q6;B7Z645;A0A7I2V2F2;A0A7I2V309;Q0VGD6;O43390;B4DMB1;Q6MZS5;B2R7W4;B4DT28;A0A6Q8PEX7;A0A6Q8PH31;A0A6Q8PH35	Q05CK9	SYNCRIP;HNRPR;HNRNPR;DKFZp686A13234	Heterogeneous nuclear ribonucleoprotein Q;Heterogeneous nuclear ribonucleoprotein R	2	67.903	126120	36886	89236	36886	130270
1862.94	U3KQ62;A0A8V8TQR7;Q9NYJ8	U3KQ62	TAB2	TGF-beta-activated kinase 1 and MAP3K7-binding protein 2	3	37.886	14831	14831	0	14831	0
1959.98	A0A0J9YYE0;Q92804;B4E312	A0A0J9YYE0	TAF15	TATA-binding protein-associated factor 2N	3	45.183	55410	17854	37556	17854	54824
1021.49	A0A0J9YYE0;Q92804;B4E312;A8K4H1;Q8TBR3;Q6IBQ5;H3BPE7;P35637;Q70T18;Q59H57;B4DR70;Q13344	A8K4H1	TAF15;FUS	TATA-binding protein-associated factor 2N;RNA-binding protein FUS	2	102.46	359590	168510	191080	168510	278940
1593.71	X6RJP6;A0A384MTL2;P37802	X6RJP6	TAGLN2	Transgelin-2	2	131.54	917350	325500	591850	325500	863980
2286.16	X6RJP6;A0A384MTL2;P37802	X6RJP6	TAGLN2	Transgelin-2	2	208.81	1896500	1208800	687670	1208800	1003900
2414.25	X6RJP6;A0A384MTL2;P37802	X6RJP6	TAGLN2	Transgelin-2	3	138.33	1086800	763020	323760	763020	472630
980.515	X6RJP6;A0A384MTL2;P37802;B7Z5A2	X6RJP6	TAGLN2	Transgelin-2	2	141.93	1406200	749770	656480	749770	958320
1391.71	F2Z393;A0A140VK56;P37837	F2Z393	TALDO1	Transaldolase	2	106	185580	97094	88483	97094	129170
1535.81	G3V0F3;B4E101;A0A0G2JQ92;Q96BW9	G3V0F3	TAMM41	Phosphatidate cytidylyltransferase, mitochondrial	2	180.81	80342	39094	41248	39094	60214
1111.55	B2RDX5;D6R9F8;D6RCA5;D6RDJ6;D6RBR8;Q5M7Z9;Q53GX7;P26639	Q5M7Z9	TARS	Threonine--tRNA ligase, cytoplasmic	2	81.099	45532	7466.4	38066	7466.4	55568
1650.8	B2RDX5;D6R9F8;D6RCA5;D6RDJ6;Q5M7Z9;Q53GX7;P26639	Q5M7Z9	TARS	Threonine--tRNA ligase, cytoplasmic	2	58.313	50263	47628	2634.7	47628	3846.2
2460.15	B2RDX5;Q5M7Z9;Q53GX7;P26639;B3KTN2;B4DKZ9	Q5M7Z9	TARS	Threonine--tRNA ligase, cytoplasmic	3	97.933	52305	36492	15814	36492	23085
2407.17	B4DHM6;Q59F95;A0A024R8C8;Q9NVG8	B4DHM6	TBC1D13	TBC1 domain family member 13	2	23.779	79864	50649	29214	50649	42647
1336.71	B4DY59;E9PF19;A0A0S2Z5F3;Q8N2L6;B2RB52;A0A384MDS4;Q9Y4P3;B4DY50;A0A087WXC6;A0A0S2Z5C1	B4DY59	TBL2	Transducin beta-like protein 2	2	62.705	241230	233190	8041.9	233190	11739
2024.09	B3KM73;B4DU42;Q969Z0;B3KRS4;B3KMT3;H7C4R5	B3KM73	TBRG4	Protein TBRG4	3	44.571	89177	57527	31650	57527	46203
2262.18	B3KM73;B4DU42;Q969Z0;B3KRS4;B3KMT3	B3KM73	TBRG4	Protein TBRG4	3	37.886	41822	28648	13174	28648	19231
1509.74	A0A8V8TM28;Q13488;A0A8V8TN16	A0A8V8TM28	TCIRG1	V-type proton ATPase 116 kDa subunit a isoform 3	2	70.195	31601	4703.8	26898	4703.8	39265
2875.43	A0A2R8Y4M7;A0A2R8Y857;B4DLB1;H0Y8Y7;A0A3B3IS06;E7ETY2;Q13428;H0YA99	A0A2R8Y4M7	TCOF1	Treacle protein	3	8.074	42519	30867	11651	30867	17008
3563.73	P17987;E7ERF2;F5H282;E7EQR6;F5GZ03	P17987	TCP1	T-complex protein 1 subunit alpha	3	17.443	9617.2	9617.2	0	9617.2	0
1928.81	P17987;F5H282;E7EQR6	P17987	TCP1	T-complex protein 1 subunit alpha	2;3	51.829	131030	80648	50381	80648	73546
1658.68	A0A384P5M7;Q8NHU6	A0A384P5M7	TDRD7	Tudor domain-containing protein 7	3	22.956	0	0	0	0	0
963.525	B4E1B2;Q53H26;P02787;B4DI57;Q06AH7;A0A0K0K1H8;B4DHZ6	Q53H26	TF	Serotransferrin	2	86.205	258970	258970	0	258970	0
1688.84	B4E1B2;Q53H26;P02787;B4DI57;Q06AH7;A0A0K0K1H8;A0PJA6	Q53H26	TF	Serotransferrin	3	130.71	197010	170450	26561	170450	38773
985.465	B4E1B2;Q53H26;P02787;B4DI57;Q06AH7;A0A0K0K1H8;B4DHZ6	Q53H26	TF	Serotransferrin	2	103.8	266700	207480	59222	207480	86452
873.434	B4E1B2;Q53H26;P02787;B4DI57;Q06AH7;A0A0K0K1H8;B4DHZ6	Q53H26	TF	Serotransferrin	2	56.014	238910	157730	81182	157730	118510
1105.59	O43294	O43294	TGFB1I1	Transforming growth factor beta-1-induced transcript 1 protein	2	62.88	17564	10333	7231	10333	10556
1625.83	Q53GU8;A0A0S2Z4Q2;Q15582	Q53GU8	TGFBI	Transforming growth factor-beta-induced protein ig-h3	2	44.045	27751	23049	4702.4	23049	6864.5
2409.28	Q53GU8;A0A0S2Z4Q2;Q15582;H0Y8L3;H0Y9D7;S4R3C6;Q59F63	Q53GU8	TGFBI	Transforming growth factor-beta-induced protein ig-h3	3	50.131	19012	13573	5438.2	13573	7938.6
1650.7	P07996	P07996	THBS1	Thrombospondin-1	2	70.195	12907	12907	0	12907	0
1771.83	Q8NI27;H0Y815;Q6P441;A0A0C4DG98	Q8NI27	THOC2	THO complex subunit 2	3	95.656	23033	19553	3479.5	19553	5079.3
1852.94	Q8NI27;F2Z2V2	Q8NI27	THOC2	THO complex subunit 2	2	105.08	58582	30587	27995	30587	40866
2036.14	Q86W42	Q86W42	THOC6	THO complex subunit 6 homolog	2	76.563	128920	58755	70165	58755	102430
2600.24	H7BY49;C9JTN7;A6NKZ9;E7ETJ9;E7ETC0;O15187;Q2TSD2;A8K5C4;Q01085	H7BY49	TIA1;TIAL1	Nucleolysin TIAR	3	33.093	40525	39315	1209.9	39315	1766.2
1662.81	Q9Y490	Q9Y490	TLN1	Talin-1	2	82.437	53769	40764	13005	40764	18984
1348.61	Q9Y490	Q9Y490	TLN1	Talin-1	2	24.689	241550	153080	88475	153080	129160
3469.74	Q9Y490	Q9Y490	TLN1	Talin-1	3	87.197	409040	270380	138660	270380	202420
1519.67	Q9Y490	Q9Y490	TLN1	Talin-1	2	110.44	92189	45561	46628	45561	68067
939.477	Q9Y490	Q9Y490	TLN1	Talin-1	2	60.589	258390	149050	109340	149050	159610
1362.75	Q9Y490	Q9Y490	TLN1	Talin-1	2	90.306	123110	73949	49158	73949	71760
964.484	Q9Y490	Q9Y490	TLN1	Talin-1	2	180.34	239790	143440	96350	143440	140650
1491.88	Q9Y490	Q9Y490	TLN1	Talin-1	2	71.896	157330	54067	103260	54067	150740
2060.98	Q9Y490	Q9Y490	TLN1	Talin-1	2	82.822	33676	19266	14410	19266	21036
2572.32	Q9Y490	Q9Y490	TLN1	Talin-1	2	147.64	59027	8142.8	50884	8142.8	74280
1781.93	Q9Y490	Q9Y490	TLN1	Talin-1	2	172.09	242860	4299.5	238560	4299.5	348250
1934.91	Q9Y490	Q9Y490	TLN1	Talin-1	2	148.69	390610	170770	219840	170770	320920
1527.84	Q9Y490;Q9Y4G6	Q9Y490	TLN1;TLN2	Talin-1;Talin-2	2	228.54	295430	178210	117210	178210	171110
1510.75	B3KSG9;A0A024QYR8;Q99805	B3KSG9	TM9SF2	Transmembrane 9 superfamily member 2	2	67.548	48545	37929	10616	37929	15497
2078.03	G3V2K7;B4DL12;A0A024R6I3;Q53GF9;P49755	G3V2K7	TMED10	Transmembrane emp24 domain-containing protein 10	2	217.77	214370	96987	117390	96987	171360
1100.62	B2R8A2;Q9BVK6	B2R8A2	TMED9	Transmembrane emp24 domain-containing protein 9	2	154.28	134900	45732	89173	45732	130170
2249.09	I3L161;I3L3X5;B3KP67;B2RBF8;Q9NRY6	I3L161	TMEM256-PLSCR3;PLSCR3	Phospholipid scramblase 3	2	59.997	34604	33513	1090.8	33513	1592.4
1212.72	D6RAA6;A6QKW0;P57088	D6RAA6	TMEM33;SHINC3	Transmembrane protein 33	2	99.855	53120	19433	33687	19433	49176
2138.12	P42166	P42166	TMPO	Lamina-associated polypeptide 2, isoform alpha;Thymopoietin;Thymopentin	2	43.518	38349	13012	25337	13012	36986
1717.92	P42166;Q59G12;P42167;G5E972	P42167	TMPO	Lamina-associated polypeptide 2, isoform alpha;Thymopoietin;Thymopentin;Lamina-associated polypeptide 2, isoforms beta/gamma;Thymopoietin;Thymopentin	2	91.032	170090	104190	65899	104190	96199
1097.54	Q9H3N1;B4DZX7	Q9H3N1	TMX1;TXNDC	Thioredoxin-related transmembrane protein 1	2	78.816	166890	97461	69424	97461	101350
1540.76	Q9H3N1;B4DZX7	Q9H3N1	TMX1;TXNDC	Thioredoxin-related transmembrane protein 1	2	131.54	103640	52327	51316	52327	74911
1580.97	A0A669KAZ6;E9PSF0;E9PRL5;E9PLR1;A0A669KBH8;G3V155;B2R7I0;Q9Y320	A0A669KAZ6	TMX2	Thioredoxin-related transmembrane protein 2	2	71.896	104460	79013	25449	79013	37150
1899.98	F5H7V9;D3YHM4;J3QSU6;Q4LE33;P24821;A0A994J7C1;H0YGZ3;A0A994J7R0;A7MBN2;E9PC84;A0A994J4S6;B4E1W8	F5H7V9	TNC;TNC variant protein	Tenascin	2	48.363	31000	31000	0	31000	0
1481.69	A0A024R542;Q9C0C2	A0A024R542	TNKS1BP1	182 kDa tankyrase-1-binding protein	2	89.382	20090	20090	0	20090	0
1286.78	A0A7P0TBF0;Q92973;A0A7P0Z4D3;A0A7P0T944;A0A7P0T9C0	A0A7P0TBF0	TNPO1	Transportin-1	2	50.09	13875	2996.5	10879	2996.5	15880
2903.59	A0A7P0TBF0;Q92973;A0A7P0Z4D3;A0A7P0T944;A0A7P0T9C0	A0A7P0TBF0	TNPO1	Transportin-1	3	17.813	25445	14565	10880	14565	15883
1399.84	A0A7P0TBF0;Q92973;A0A7P0Z4D3;A0A7P0T944;A0A7P0T9C0	A0A7P0TBF0	TNPO1	Transportin-1	2	107.08	281510	173000	108510	173000	158400
1209.53	A0A7P0TBF0;Q92973;A0A7P0Z4D3;S4R398;B4DRY5;Q4LE60;O14787	A0A7P0TBF0	TNPO1;TNPO2 variant protein;TNPO2	Transportin-1;Transportin-2	2	83.358	52130	26759	25371	26759	37036
2237.07	B2R6H7;Q9Y5L0;C9J7E5;E9PFH4;B3KMX1;B3KM69	B2R6H7	TNPO3	Transportin-3	3	46.823	31861	28592	3268.7	28592	4771.6
1962.01	Q9NS69;Q549C5;Q53GB0	Q9NS69	TOMM22;MST065	Mitochondrial import receptor subunit TOM22 homolog	2	99.668	1838000	912210	925790	912210	1351500
2000.11	Q15785;B4DXU3;Q6ZPD0	Q15785	TOMM34	Mitochondrial import receptor subunit TOM34	2	119.79	90151	65975	24176	65975	35293
2034.08	B3KQK5;B4DZ87;O94826	B3KQK5	TOMM70A	Mitochondrial import receptor subunit TOM70	2	65.12	54188	27427	26760	27427	39065
1180.61	B9EG90;P11387;Q9BVT2;A0A7P0T852	B9EG90	TOP1	DNA topoisomerase 1	2	93.561	97801	62644	35157	62644	51322
1194.5	B9EG90;P11387;Q6PK95;Q6NWZ5;A0A7P0T9R7	B9EG90	TOP1	DNA topoisomerase 1	2	58.916	46600	0	46600	0	68027
1622.83	P11388	P11388	TOP2A	DNA topoisomerase 2-alpha	2	80.379	80931	36883	44047	36883	64300
1702.77	Q8NFQ8	Q8NFQ8	TOR1AIP2	Torsin-1A-interacting protein 2	2	39.702	38885	25952	12933	25952	18880
2301.19	B3KVT9;A6NNK5;Q12888	B3KVT9	TP53BP1	Tumor suppressor p53-binding protein 1	2	34.417	145490	135330	10161	135330	14833
1353.66	A0A0K0K1I0;D9YZV5;Q15657;Q8TCG4;F5H7S3;B7Z596;Q1ZYL5;H7BYY1;H0YL42	A0A0K0K1I0	TPM1		2	61.577	61068	34902	26166	34902	38197
988.483	A0A0K0K1I0;D9YZV5;P09493;A0A0S2Z4G6;D9YZV4;Q6ZN40;H0YKP3;C9IZA2;A0A087WTJ7;B4DTK3;H0YLS7;K7ELP0	A0A0K0K1I0	TPM1;TPM4	Tropomyosin alpha-1 chain	2	107.08	330740	210630	120110	210630	175330
831.434	A0A0S2Z4G4;A0A0S2Z4I4;A0A087WWU8;B4DWT5;A0A0S2Z4G8;B4DQ80;Q5VU62;J3KN67;A0A2R2Y2Q3;M1VPF4;P06753;A0A494C0P6;Q8NAH0	A0A0S2Z4G4	TPM3;TPM3-ROS1;HEL-S-82p	Tyrosine-protein kinase receptor;Tropomyosin alpha-3 chain	2	101.41	1204100	768610	435500	768610	635740
1981.95	B4DSE2;A0A2R8YGD1;B4E0C7;A0A2R8YD45;A0A804HJ17;Q53HP2;O14773;B4DE89;A0A2R8Y7U1;B2R608;B4DIV8	B4DSE2	TPP1	Tripeptidyl-peptidase 1	2	34.338	51996	22422	29574	22422	43172
1387.68	A0A494C1B8;Q5VZU9;P29144;B7Z920;A0A494C0U1	A0A494C1B8	TPP2	Tripeptidyl-peptidase 2	2	75.474	83218	47695	35523	47695	51856
1824.94	A0A494C1B8;Q5VZU9;P29144;B7Z920;A0A494C1S4;A0A494C0X4	A0A494C1B8	TPP2	Tripeptidyl-peptidase 2	2	140.57	183020	122680	60338	122680	88081
1125.65	P12270;Q58F23;Q504U6	P12270	TPR	Nucleoprotein TPR	2	115.86	466060	220680	245380	220680	358200
824.439	P12270;Q58F23;Q504U6;A0PJC9	P12270	TPR	Nucleoprotein TPR	2	51.456	41479	0	41479	0	60550
1711.78	A0A0P1J1R0;Q5W0H4;A0A0B4J2C3;P13693;B4DKJ4;Q9UP43;B4DLD6	A0A0P1J1R0	TPT1	Translationally-controlled tumor protein	2	102.03	55241	53441	1800.7	53441	2628.6
1234.61	H7C2L4;Q8N1H4;Q68DZ9;Q59GA1;B2RDQ3;P62995	H7C2L4	TRA2B;DKFZp686F18120	Transformer-2 protein homolog beta	2	54.436	269560	114720	154840	114720	226040
1116.65	A8K9U9;P36406	A8K9U9	TRIM23	E3 ubiquitin-protein ligase TRIM23	2	51.864	20764	0	20764	0	30311
1824.82	Q14258;A0A3B3IUA7;I3L2W4;Q59GW5	Q59GW5	TRIM25	E3 ubiquitin/ISG15 ligase TRIM25	2	95.345	37429	26007	11422	26007	16674
1228.6	Q14258;A0A3B3IUA7;Q59GW5	Q59GW5	TRIM25	E3 ubiquitin/ISG15 ligase TRIM25	2	67.548	159970	95633	64336	95633	93918
984.445	B2R8R5;Q13263;M0R2I3;M0R3C0	B2R8R5	TRIM28	Transcription intermediary factor 1-beta	2	69.905	155620	81340	74277	81340	108430
1782.86	E9PMW5;E9PMK8;Q6ZTE7;B7Z5Y8;O75382	E9PMW5	TRIM3	Tripartite motif-containing protein 3	2	40.533	0	0	0	0	0
1710.89	A0A994J755;C9JLD7;H7C1L9;A0A994J4J0;A0A994J569;A0A6Q8PHK0;A0A6Q8PGG9;Q14669;A0A994J4S0;H7C2Y1	A0A994J755	TRIP12	E3 ubiquitin-protein ligase TRIP12	2	43.613	59765	31236	28529	31236	41646
2178.1	H0YK63;H0YLN7;H0YL91;Q15650	H0YK63	TRIP4	Activating signal cointegrator 1	2	49.487	26505	786.08	25719	786.08	37544
1467.85	P10155;B3KN94	P10155	TROVE2	60 kDa SS-A/Ro ribonucleoprotein	2	63.212	97723	97723	0	97723	0
1630.83	P10155;B3KN94	P10155	TROVE2	60 kDa SS-A/Ro ribonucleoprotein	3	57.003	70874	43927	26947	43927	39337
2280.18	Q99598;C4P0D6;C4P0D8;Q7Z3N9;Q5VVQ1	Q99598	TSNAX;DISC1;DKFZp686G1650	Translin-associated protein X	3	30.172	49473	42265	7208.1	42265	10522
2260.22	H0YB37;A0A804HIB8;A0A804HKI4;Q53HD9;Q53GE7;Q99614	H0YB37	TTC1	Tetratricopeptide repeat protein 1	3	48.476	39016	17060	21956	17060	32051
1818.94	Q6PGP7;A0A8V8TMA8;A0A8V8TMB2;A0A8V8TLS3;A0A8V8TLT2;A0A8V8TNJ4;A0A8V8TLU2	Q6PGP7	TTC37	Tetratricopeptide repeat protein 37	3	77.696	38987	24892	14095	24892	20576
1836.97	A6PVK2;Q5QPC2;B2RA57;Q5CZA1;Q9BTX7	A6PVK2	TTPAL;DKFZp686E0870	Alpha-tocopherol transfer protein-like	2	66.485	31918	21909	10009	21909	14611
1811.95	Q9C0H2	Q9C0H2	TTYH3	Protein tweety homolog 3	2	100.07	50356	50356	0	50356	0
1584.85	Q9C0H2	Q9C0H2	TTYH3	Protein tweety homolog 3	2	102.03	32210	32210	0	32210	0
2749.28	P68363;B3KPS3;A8JZY9;B3KT06;B4DDU2;C9JDS9;P68366;Q71U36;Q1ZYQ1;P0DPH8;P0DPH7;B4DQK4;Q6PEY2;Q9UQM3	P68363	TUBA1B;TUBA4A;TUBA1A;TUBA2;TUBA3E	Tubulin alpha-1B chain;Tubulin alpha-4A chain;Tubulin alpha-1A chain;Tubulin alpha-3E chain	3	49.155	27508	27508	0	27508	0
1863.9	P68363;B3KPS3;A8JZY9;B3KT06;B4DDU2;B4DN58;Q15670;P68366;Q71U36;Q1ZYQ1;P0DPH8;P0DPH7;B4DQK4;Q6PEY2;Q9UQM3;V9GZ17	P68363	TUBA1B;TUBA4A;TUBA1A;TUBA2;TUBA3E;TUBA8	Tubulin alpha-1B chain;Tubulin alpha-4A chain;Tubulin alpha-1A chain;Tubulin alpha-3E chain	2	211.52	1306900	761770	545080	761770	795700
1849.88	Q9BQE3;F5H5D3;B7Z1K5;Q53GA7;Q8N532	Q9BQE3	TUBA1C	Tubulin alpha-1C chain	2	156.02	108840	103610	5233.4	103610	7639.7
2763.3	Q9BQE3;F5H5D3;B7Z1K5;Q53GA7;Q8N532	Q9BQE3	TUBA1C	Tubulin alpha-1C chain	3	32.113	36728	22017	14712	22017	21476
1700.9	Q9BQE3;F5H5D3;B7Z1K5;Q53GA7;F8VVB9;Q8N532;F8VS66;F8VRZ4;F8VWV9;F8VX09;F8VRK0;P68363;B3KPS3;A8JZY9;B3KT06;B4DN58;Q71U36;F8VQQ4	Q9BQE3	TUBA1C;TUBA1B;TUBA1A	Tubulin alpha-1C chain;Tubulin alpha-1B chain;Tubulin alpha-1A chain	2	193.94	1913900	817280	1096600	817280	1600900
2329.01	Q9BQE3;F5H5D3;B7Z1K5;Q53GA7;P68363;B3KPS3;A8JZY9;B3KT06;B4DDU2;B4DN58;Q15670;P68366;Q71U36;Q1ZYQ1;P0DPH8;P0DPH7;B4DQK4;Q9UQM3	Q9BQE3	TUBA1C;TUBA1B;TUBA4A;TUBA1A;TUBA2	Tubulin alpha-1C chain;Tubulin alpha-1B chain;Tubulin alpha-4A chain;Tubulin alpha-1A chain	3	102.57	125210	122980	2236.3	122980	3264.5
1714.91	P68366;C9JDL2;C9JEV8;C9JQ00;C9JJQ8	P68366	TUBA4A	Tubulin alpha-4A chain	2	85.813	244460	120210	124260	120210	181390
1614.83	P07437;Q5SU16;A0A384NYT8;Q5JP53;B4DY90;B7ZAF0;Q6LC01;A5D907;A5D906;B4DMJ5;G3V5W4;G3V2N6;G3V3R4;G3V2R8;B2R6L0;A0A384MEE3;Q9BVA1;Q13885	P07437	TUBB;TUBB2A;TUBB3;TUBB2B	Tubulin beta chain;Tubulin beta-2B chain;Tubulin beta-2A chain	2	84.309	50200	33175	17025	33175	24853
1658.89	P07437;Q5SU16;A0A384NYT8;Q5JP53;B4DY90;B7ZAF0;Q5ST81;B7ZAK1;Q9BUU9;B4E052;B4DQN9;Q96B85;B4DMU8;B4DXZ5;Q1KSF8	P07437	TUBB;XTP3TPATP1	Tubulin beta chain	2	66.619	2468500	1277600	1190900	1277600	1738500
1690.86	P04350;B4DJ43;B4DE77;B4DFH6;Q8IZ29;P68371;Q8N6N5;Q8IWP6;B3KML9;Q96HX0;Q3ZCR3;Q2NKY5	Q8IZ29	TUBB4A;TUBB2C;TUBB4B;TUBB3;TUBB6	Tubulin beta-4A chain;Tubulin beta-4B chain	2	117.21	380050	214020	166020	214020	242360
3310.53	A0A075B736;Q5SQY0;Q3ZCM7;A0A183YE00	A0A075B736	TUBB8	Tubulin beta-8 chain	3	19.219	153000	130810	22187	130810	32389
2106.07	A0A0J9YX56;A0A0J9YX63;B4DYP7;Q96CW5	A0A0J9YX56	TUBGCP3	Gamma-tubulin complex component 3	2	62.711	47563	21869	25694	21869	37507
2045	P49411;A0A384ME17	P49411	TUFM	Elongation factor Tu, mitochondrial	2	128.28	56020	56020	0	56020	0
1808.93	P49411;A0A384ME17;H3BNU3	P49411	TUFM	Elongation factor Tu, mitochondrial	3	81.908	87152	33315	53837	33315	78591
2128.16	P49411;A0A384ME17	P49411	TUFM	Elongation factor Tu, mitochondrial	2;3	60.324	1489600	719320	770270	719320	1124400
1433.73	Q6IBS0;D6RG15;A0A7I2V2U8;A0A7I2V5D3;A0A7I2YQM6;A0A7I2V3T5	Q6IBS0	TWF2	Twinfilin-2	2	171.2	191590	109680	81915	109680	119580
2032.08	Q6IBS0;D6RG15;A0A7I2V2U8;A0A7I2V5D3	Q6IBS0	TWF2	Twinfilin-2	2	110.58	575320	302820	272500	302820	397790
1204.54	H9ZYJ2;P10599	H9ZYJ2	TXN	Thioredoxin	2	56.014	68767	34553	34214	34553	49945
1548.87	O95881	O95881	TXNDC12	Thioredoxin domain-containing protein 12	2	86.243	103100	63292	39805	63292	58106
2281.88	K7EML9;Q59G46;K7ER96;V9HW51;B2R960;O43396;B3KT45	K7EML9	TXNL1;HEL-S-114	Thioredoxin-like protein 1	3	47.27	89385	59229	30156	59229	44021
2201.18	B7Z2S5;A0A140VKC9;Q16881;Q6ZR44	B7Z2S5	TXNRD1	Thioredoxin reductase 1, cytoplasmic	2	150.85	73697	44449	29248	44449	42696
1518.71	Q17RE6;A0A182DWF2;D3YTF8;Q59ET7;A0A182DWF3;Q9NNW7;Q6M1B7;A0A096LPD9;E7EWK1;A4FTY4;A0A096LPK7	Q17RE6	TXNRD2;DKFZp781E0833	Thioredoxin reductase 2, mitochondrial	2	110.44	105300	66315	38982	66315	56905
958.451	K7EJR6;B4E123;E9PM19;K7EM33;A0A8V8TN50;A0A5F9ZHN8;A0A5F9ZH07;A0A5F9ZHW0;H0YE24;A0A5F9ZI39;A0A0A0N0M2;A0A8V8TPQ9;A0A8V8TPJ0;A0A8E7DA23;P23458;P29597	K7EJR6	TYK2;JAK1	Tyrosine-protein kinase;Tyrosine-protein kinase JAK1;Non-receptor tyrosine-protein kinase TYK2	2	62.88	0	0	0	0	0
1528.91	A0A494C0L6;C9JGI3;E5KRG5;B2RBL3;P19971	A0A494C0L6	TYMP;hCG_1988078	Thymidine phosphorylase	2	103.69	60624	41481	19143	41481	27944
1256.6	Q53Y97;Q53FB7;A8K9A5;P04818	Q53Y97	TYMS	Thymidylate synthase	2	68.49	18267	8115.9	10151	8115.9	14819
1327.67	B5BU08;Q01081;K7EJH3;A0A1B0GW87;K7EJM7;M0QYK5;Q69YM7;M0R2N4;Q8WU68	B5BU08	U2AF1;U2AF1L4;DKFZp313J1712	Splicing factor U2AF 35 kDa subunit;Splicing factor U2AF 26 kDa subunit	2	162.8	299370	186950	112420	186950	164110
2130.97	E7ET15;O15042;U3KPT1;C9JDJ7;C9J5L1;B4DK81;E7EW00;H0Y8D9	E7ET15	U2SURP	U2 snRNP-associated SURP motif-containing protein	2	41.499	41028	23874	17154	23874	25041
1876.94	E7ET15;O15042	E7ET15	U2SURP	U2 snRNP-associated SURP motif-containing protein	2	38.584	13292	13292	0	13292	0
1797.89	B3KX19;Q6IBM8;A8KAP3;Q15029;Q8IXJ3;B4DZB1	B3KX19	U5-116KD;EFTUD2;SNRP116	116 kDa U5 small nuclear ribonucleoprotein component	2	79.795	112200	56084	56114	56084	81915
1344.64	A0A140VKC0;Q16222	A0A140VKC0	UAP1	UDP-N-acetylhexosamine pyrophosphorylase;UDP-N-acetylgalactosamine pyrophosphorylase;UDP-N-acetylglucosamine pyrophosphorylase	2	133.76	132100	65450	66653	65450	97300
2363.1	A0A140VKC0;Q16222	A0A140VKC0	UAP1	UDP-N-acetylhexosamine pyrophosphorylase;UDP-N-acetylgalactosamine pyrophosphorylase;UDP-N-acetylglucosamine pyrophosphorylase	2	62.711	15260	14212	1048.1	14212	1530.1
2003.02	A0A140VKC0;Q16222	A0A140VKC0	UAP1	UDP-N-acetylhexosamine pyrophosphorylase;UDP-N-acetylgalactosamine pyrophosphorylase;UDP-N-acetylglucosamine pyrophosphorylase	3	30.875	39193	0	39193	0	57213
1691.98	A0A087X226;Q3KQV9	A0A087X226	UAP1L1	UDP-N-acetylhexosamine pyrophosphorylase-like protein 1	2	54.199	34600	21224	13376	21224	19526
922.498	A0A087X226;Q3KQV9;A0A140VKC0;Q16222	A0A140VKC0	UAP1L1;UAP1	UDP-N-acetylhexosamine pyrophosphorylase-like protein 1;UDP-N-acetylhexosamine pyrophosphorylase;UDP-N-acetylgalactosamine pyrophosphorylase;UDP-N-acetylglucosamine pyrophosphorylase	2	58.426	35467	33364	2103	33364	3069.9
1103.52	B3KMZ6;B2RDF5;A0A3R5W301;Q9UBT2;K7EPL2;B7Z5X0	B3KMZ6	UBA2	SUMO-activating enzyme subunit 2	2	107.08	72271	17439	54832	17439	80043
1594.87	A0AVT1;B3KSS1	A0AVT1	UBA6	Ubiquitin-like modifier-activating enzyme 6	2	70.195	52206	50186	2020.3	50186	2949.1
1896.94	A0AVT1;B3KSS1;H0Y8S8	A0AVT1	UBA6	Ubiquitin-like modifier-activating enzyme 6	3	50.314	142440	82278	60166	82278	87830
1932.04	A0A024R1A3;P22314;B4DDE4;B4DL67;Q5JRR6;B3KUJ2	A0A024R1A3	UBE1;UBA1	Ubiquitin-like modifier-activating enzyme 1	2	219.16	1962800	1012500	950310	1012500	1387300
1807.94	A0A024R1A3;P22314	A0A024R1A3	UBE1;UBA1	Ubiquitin-like modifier-activating enzyme 1	2	159.44	131290	0	131290	0	191650
1369.76	A0A024R1A3;P22314;B4DDE4;B4DL67;Q5JRR6;B3KUJ2	A0A024R1A3	UBE1;UBA1	Ubiquitin-like modifier-activating enzyme 1	2	67.548	109360	51743	57621	51743	84115
983.46	A0A024R1A3;P22314;B4DDE4;B4DL67;Q5JRR6;B3KUJ2	A0A024R1A3	UBE1;UBA1	Ubiquitin-like modifier-activating enzyme 1	2	36.57	18336	9670.8	8665	9670.8	12649
1701.73	C9J2P0;P51965	C9J2P0	UBE2E1	Ubiquitin-conjugating enzyme E2 E1	2	139.7	15669	15669	0	15669	0
2039.06	B3KNI8;B3KNI2;Q9UMX0;B4DZF1;B4DZF6;Q59F94;Q9NRR5;Q9UHD9	B3KNI8	UBQLN1;UBQLN4;UBQLN2	Ubiquilin-1;Ubiquilin-4;Ubiquilin-2	2	119.58	156580	105460	51126	105460	74633
1100.57	Q9Y3C8	Q9Y3C8	UFC1	Ubiquitin-fold modifier-conjugating enzyme 1	2	74.269	50464	6242.8	44221	6242.8	64553
1144.56	O94874	O94874	UFL1	E3 UFM1-protein ligase 1	2	60.892	46166	20590	25576	20590	37336
2200.16	O60701	O60701	UGDH	UDP-glucose 6-dehydrogenase	2	84.105	110400	85207	25189	85207	36770
1797.9	O60701;Q9NQ81	O60701	UGDH;GDH	UDP-glucose 6-dehydrogenase	2	108.5	135080	85627	49454	85627	72192
1761.97	B5LY71;A8K5J1;P11172;F2Z3P2;F2Z303;F8WDG4;E9PFD2;B5LY67;B5LY69	B5LY71	UMPS	Uridine 5-monophosphate synthase;Orotate phosphoribosyltransferase;Orotidine 5-phosphate decarboxylase	2	78.157	212370	146300	66073	146300	96452
2034.07	Q70J99;B4DTQ6;A0A8V8TNG5;K7EMK8;A0A8V8TPP8	Q70J99	UNC13D	Protein unc-13 homolog D	2;3	49.097	45243	44671	571.59	44671	834.4
1675.89	Q70J99;B4DTQ6;K7EIH3;A0A8V8TQ40;A0A8V8TPN4;K7EQ37;A0A8V8TNE8;A0A8V8TNT8	Q70J99	UNC13D	Protein unc-13 homolog D	2;3	169.81	112380	78290	34093	78290	49768
1759.98	Q70J99;B4DTQ6;K7EIH3;A0A8V8TQ40;K7EMK8;K7EN81	Q70J99	UNC13D	Protein unc-13 homolog D	3	NaN	13837	0	13837	0	20199
2431.15	Q70J99;A0A8V8TNG5;K7EN29	Q70J99	UNC13D	Protein unc-13 homolog D	3	58.508	41462	36523	4938.6	36523	7209.4
1909.01	A0A994J4L7;A0A024R7L5;Q92900	A0A994J4L7	UPF1	Regulator of nonsense transcripts 1	2	51.569	60450	48176	12275	48176	17918
1439.69	P31930;B4DUL5	P31930	UQCRC1	Cytochrome b-c1 complex subunit 1, mitochondrial	2	130.79	97130	57865	39266	57865	57319
2359.16	P31930;B4DUL5;B4DZB9	P31930	UQCRC1	Cytochrome b-c1 complex subunit 1, mitochondrial	2	72.075	89390	0	89390	0	130490
3129.55	P31930;B4DUL5;B4DZB9	P31930	UQCRC1	Cytochrome b-c1 complex subunit 1, mitochondrial	3	58.206	153010	42050	110960	42050	161980
2349.2	H3BRG4;P22695;H3BSJ9;H3BP04	H3BRG4	UQCRC2	Cytochrome b-c1 complex subunit 2, mitochondrial	3	15.64	663040	640000	23046	640000	33643
2028.04	O60287	O60287	URB1	Nucleolar pre-ribosomal-associated protein 1	2	36.96	21333	21333	0	21333	0
1833.92	A0A0A8K8C0;Q9H6W3	A0A0A8K8C0	URLC2;NO66	Bifunctional lysine-specific demethylase and histidyl-hydroxylase NO66	2	83.474	29813	16930	12883	16930	18807
2814.39	A0A1B0GVN9;A0A494C0Q8;A0A494C085;P06132;A0A494BZY8;A0A1B0GVZ4;Q71UD4	A0A1B0GVN9	UROD	Uroporphyrinogen decarboxylase	3	54.143	38756	32137	6619.1	32137	9662.5
1455.82	A0A1B0GVN9;A0A494C0Q8;A0A494C085;P06132;A0A494C0S8;H0Y5R6	A0A1B0GVN9	UROD	Uroporphyrinogen decarboxylase	2	44.57	14044	10021	4023.8	10021	5873.9
1800.95	O60763	O60763	USO1	General vesicular transport factor p115	2	69.201	133310	54193	79116	54193	115490
2025.06	B7Z7L9;A0A087X1B2;B9A018;Q53GS9	B7Z7L9	USP39	U4/U6.U5 tri-snRNP-associated protein 2	2	49.967	71126	70196	930.3	70196	1358
1908	B7Z7L9;A0A087X1B2;B9A018;Q53GS9;A0A087WW31	B7Z7L9	USP39	U4/U6.U5 tri-snRNP-associated protein 2	2	57.003	23005	9341.6	13664	9341.6	19946
2207.26	B7Z7L9;A0A087X1B2;B9A018;Q53GS9;B3KPG7;B3KMG1	B7Z7L9	USP39	U4/U6.U5 tri-snRNP-associated protein 2	3	49.487	14422	14422	0	14422	0
2535.32	B7Z855;B7ZAX6;Q6U8A4;A0A669KBL1;Q93009;B7Z7T5;H3BND8	B7Z855	USP7	Ubiquitin carboxyl-terminal hydrolase;Ubiquitin carboxyl-terminal hydrolase 7	3	39.483	26245	0	26245	0	38312
1162.65	B7Z855;B7ZAX6;Q6U8A4;A0A669KBL1;Q93009;B7Z7T5;H3BND8	B7Z855	USP7	Ubiquitin carboxyl-terminal hydrolase;Ubiquitin carboxyl-terminal hydrolase 7	2	91.783	140840	75397	65442	75397	95531
1981.02	A0A994J6S4;A0A994J4R6;Q93008;A0A994J766;A0A994J4T3;A0A994J588	A0A994J6S4	USP9X	Probable ubiquitin carboxyl-terminal hydrolase FAF-X	3	47.915	20193	17378	2815.5	17378	4110.1
1342.65	A0A994J6S4;A0A994J4R6;Q93008;A0A994J583;B4DGX9;A0A994J7K1	A0A994J6S4	USP9X	Probable ubiquitin carboxyl-terminal hydrolase FAF-X	2	53.028	51168	28804	22364	28804	32647
1847.02	Q8TED0;D6RF65	Q8TED0	UTP15	U3 small nucleolar RNA-associated protein 15 homolog	2	28.277	40649	0	40649	0	59339
1961.94	B4DMP4;Q08AM6;Q9NTB8;Q9NW56	B4DMP4	VAC14;DKFZp434J032	Protein VAC14 homolog	2	119.52	107120	62170	44953	62170	65622
1212.65	A0A1U9X9D5;A0A1U9X9C8;A0A1U9X9C7;A0A1U9X9C4;A0A1U9X9C1;A0A1U9X9A1;A0A024RCN6;P26640;A0A140T936;A0A1U9X9A3;A0A140T954;A2ABF4;A0A0G2JJT9;A0A140T904	A0A1U9X9D5	VARS	Valine--tRNA ligase	2	111.39	307650	147010	160640	147010	234500
1697.88	A0A1U9X9D5;A0A1U9X9C8;A0A1U9X9C7;A0A1U9X9C4;A0A1U9X9C1;A0A1U9X9A1;A0A024RCN6;P26640;A0A140T936;A0A1U9X9A3;B4DT32	A0A1U9X9D5	VARS	Valine--tRNA ligase	2	137.4	42028	23934	18094	23934	26413
1373.57	A0A994J7X3;A0A0S2Z4I9;A0A0S2Z4N8;A0A024R0V4;P50552;K7EM16	A0A994J7X3	VASP	Vasodilator-stimulated phosphoprotein	2	90.306	31370	20414	10956	20414	15993
2446.23	Q99536;K7ESA3;B3KUF8	Q99536	VAT1	Synaptic vesicle membrane protein VAT-1 homolog	3	80.379	203700	105850	97850	105850	142840
2191.17	P52735	P52735	VAV2	Guanine nucleotide exchange factor VAV2	3	45.826	34478	34478	0	34478	0
1647.83	P55072;A0A7P0TAW3;A0A7P0T8Q5;A0A7P0TAQ1;A0A7P0Z4C6;A0A7I2V540;A0A7I2V2Y2;A0A7I2V5G8;A0A7I2YQJ0	P55072	VCP	Transitional endoplasmic reticulum ATPase	2	127.07	205700	86809	118890	86809	173550
2255.13	P55072;A0A7P0TAW3;A0A7P0T8Q5;A0A7P0TAQ1;A0A7P0Z4C6;A0A7I2V540;C9JUP7;A0A7P0T8A3;Q96IF9;A0A7I2V2Y2;A0A7I2V5G8;Q9HAP1;A0A7P0TAY0	P55072	VCP	Transitional endoplasmic reticulum ATPase	2	62.304	152440	110250	42192	110250	61592
1520.73	Q96JH7	Q96JH7	VCPIP1	Deubiquitinating protein VCIP135	2	62.494	8837.7	8837.7	0	8837.7	0
1000.45	A0A0A0MR02;A0A024QZT0;P45880;Q5JSD2;Q5JSD1	A0A0A0MR02	VDAC2	Voltage-dependent anion-selective channel protein 2	2	138.26	521260	300620	220640	300620	322080
2534.18	Q9Y277	Q9Y277	VDAC3	Voltage-dependent anion-selective channel protein 3	3	56.064	62011	41825	20186	41825	29467
1835.79	P08670;V9HWE1;Q53HU8	P08670	VIM;HEL113	Vimentin	2	281.19	1093300	676840	416500	676840	608010
1960.07	Q9H269;A1A4H0;Q6GMQ7	Q9H269	VPS16	Vacuolar protein sorting-associated protein 16 homolog	3	51.07	48080	48080	0	48080	0
1755.93	Q9H269	Q9H269	VPS16	Vacuolar protein sorting-associated protein 16 homolog	2	46.068	83772	47427	36345	47427	53056
1615.93	Q53FR4;Q96QK1;Q5HYM2	Q53FR4	VPS35;DKFZp686O2462	Vacuolar protein sorting-associated protein 35	2	151.52	138320	85510	52810	85510	77092
1416.61	Q53FR4;Q96QK1;Q5HYM2	Q53FR4	VPS35;DKFZp686O2462	Vacuolar protein sorting-associated protein 35	2	62.271	80296	52245	28051	52245	40949
1432.84	A0A087WY55;Q9NP79	A0A087WY55	VTA1	Vacuolar protein sorting-associated protein VTA1 homolog	2	115.86	678480	372110	306370	372110	447240
1645.81	B7Z553;D9ZGG2;P04004	B7Z553	VTN	Vitronectin;Vitronectin V65 subunit;Vitronectin V10 subunit;Somatomedin-B	2	149.58	1157600	312060	845540	312060	1234300
1806	B3KT81;A3KMH1	B3KT81	VWA8	von Willebrand factor A domain-containing protein 8	2	123.92	87100	50993	36107	50993	52709
1403.69	P23381;A0A024R6K8;G3V3P2;G3V277;B4DTK8;G3V227;G3V3X0;G3V3S7;G3V5W1;G3V4N8;G3V4C7;G3V2C0;G3V339;G3V313;G3V4S4;G3V3R3;G3V2F2	P23381	WARS	Tryptophan--tRNA ligase, cytoplasmic;T1-TrpRS;T2-TrpRS	2	108.91	165130	97476	67654	97476	98760
1800.03	P23381;A0A024R6K8	P23381	WARS	Tryptophan--tRNA ligase, cytoplasmic;T1-TrpRS;T2-TrpRS	2;3	115.35	763240	444620	318610	444620	465110
1799.86	P23381;A0A024R6K8;G3V3Y5;G3V3H8	P23381	WARS	Tryptophan--tRNA ligase, cytoplasmic;T1-TrpRS;T2-TrpRS	2	217.2	150060	62893	87162	62893	127240
2495.16	P23381;A0A024R6K8;H0YJP3	P23381	WARS	Tryptophan--tRNA ligase, cytoplasmic;T1-TrpRS;T2-TrpRS	3	41.188	99915	54141	45774	54141	66820
1539.86	B4DMD3;B4DY34;Q9Y2W2	B4DMD3	WBP11	WW domain-binding protein 11	2	115.04	89092	78116	10976	78116	16023
1427.86	B4DMD3;B4DY34;Q9Y2W2	B4DMD3	WBP11	WW domain-binding protein 11	2	117.99	87660	52506	35154	52506	51317
1425.77	B2RBN3;Q9H1Z4	B2RBN3	WDR13	WD repeat-containing protein 13	2	110.88	30133	17790	12343	17790	18018
1993.05	A0A7I2YQL3;A0A7P0SXD0;A0A7I2YQQ9;A0A499FIZ0;Q9H7D7;H0Y9R3;A0A994J7J9;B4DRF0	A0A7I2YQL3	WDR26	WD repeat-containing protein 26	2	28.277	40638	25336	15301	25336	22337
967.531	Q5TDG3;Q9UNX4;B3KMW5;Q59GA8	Q5TDG3	WDR3	WD repeat-containing protein 3	2	60.001	4833.7	4833.7	0	4833.7	0
1536.84	A0A0A0MTB8;Q8NI36	A0A0A0MTB8	WDR36	WD repeat-containing protein 36	2	80.623	9165.5	8561.6	603.93	8561.6	881.61
1599.88	P57081	P57081	WDR4	tRNA (guanine-N(7)-)-methyltransferase non-catalytic subunit WDR4	2	84.999	27137	17423	9713.6	17423	14180
1461.7	A0A804HIL0;A0A804HKM5;A0A804HK77;A0A804HIL2;A0A0S2Z4V6;A0A669KAX3;O76024	A0A804HIL0	WFS1	Wolframin	2	87.573	29111	21480	7631.7	21480	11141
1730.8	Q9BRP8	Q9BRP8	WIBG	Partner of Y14 and mago	2	86.135	62259	14026	48233	14026	70409
1706.83	Q5T6H7;B3KSI7;Q9NQW7;B4E2P4;B4DIS4	Q5T6H7	XPNPEP1	Xaa-Pro aminopeptidase 1	2	54.309	11670	0	11670	0	17035
2027.98	Q5T6H7;B3KSI7;Q9NQW7;B4E2P4;Q5T6H3;Q5T6H2	Q5T6H7	XPNPEP1	Xaa-Pro aminopeptidase 1	2	53.773	54732	3900.7	50831	3900.7	74203
1807.97	O14980;A0A7I2V461;A0A7I2V3W6;A0A7I2V2S3;A0A7I2V2Y6;A0A7I2YQV4;A0A7I2V2H0;A0A7I2V3P3;A0A7I2V6B9;A0A7I2V488;B4DR01;B7ZB16;A0A7I2V3N0;B3KWD0;A0A7I2V4A3;A0A7I2YQX3	O14980	XPO1	Exportin-1	2	160.62	173150	113150	60002	113150	87590
1220.51	O14980;A0A7I2V461;A0A7I2V3W6;A0A7I2V2S3;A0A7I2V2Y6;A0A7I2YQV4;A0A7I2V2H0;A0A7I2V3P3;A0A7I2V6B9;A0A7I2V488;B4DR01;B7ZB16;B3KWD0	O14980	XPO1	Exportin-1	2	65.156	51798	27465	24333	27465	35521
1091.7	A8K5Y7;Q9HAV4;B3KPQ5;H0Y9I3	A8K5Y7	XPO5	Exportin-5	2	86.205	59188	40152	19037	40152	27790
1741.96	O43592;A8KA19	O43592	XPOT	Exportin-T	2	132.93	226460	131590	94870	131590	138490
962.519	P13010;Q53T09	P13010	XRCC5	X-ray repair cross-complementing protein 5	2	72.038	68902	48135	20766	48135	30315
1376.76	P13010;Q53T09	P13010	XRCC5	X-ray repair cross-complementing protein 5	2	83.358	61747	27812	33935	27812	49538
1770.9	P13010	P13010	XRCC5	X-ray repair cross-complementing protein 5	2	85.813	102720	34926	67792	34926	98962
1116.51	P13010;Q53T09	P13010	XRCC5	X-ray repair cross-complementing protein 5	2	133.9	88035	84776	3258.9	84776	4757.3
2242.01	P13010;Q53T09	P13010	XRCC5	X-ray repair cross-complementing protein 5	2;3	93.026	64714	43633	21082	43633	30775
2331.12	B2RDN9;P12956;B1AHC9;B4DE32;B4E356	B2RDN9	XRCC6	X-ray repair cross-complementing protein 6	3	22.039	39104	25149	13954	25149	20370
1559.89	B2RDN9;P12956;B1AHC9;B4DE32;B4E356	B2RDN9	XRCC6	X-ray repair cross-complementing protein 6	2	191.55	69657	39125	30532	39125	44571
1353.72	B2RDN9;P12956;B1AHC9	B2RDN9	XRCC6	X-ray repair cross-complementing protein 6	2	195.4	290720	145990	144730	145990	211280
1206.65	B2RDN9;P12956	B2RDN9	XRCC6	X-ray repair cross-complementing protein 6	2	64.064	160170	63449	96718	63449	141190
1579.83	B4E0B9;B4DZC3;B3KMC9;Q9H0D6	B4E0B9	XRN2	5-3 exoribonuclease 2	3	22.142	322470	269120	53354	269120	77886
1993.96	A0A6Q8PFX2;A0A0S2Z4R1;P54577	A0A6Q8PFX2	YARS	Tyrosine--tRNA ligase, cytoplasmic;Tyrosine--tRNA ligase, cytoplasmic, N-terminally processed	2	54.261	55373	0	55373	0	80833
1125.62	A0A6Q8PFX2;A0A0S2Z4R1;P54577;A0A0C4DGZ5;A0A6Q8PFX4;A0A6Q8PF15;A0A6Q8PFC1	A0A6Q8PFX2	YARS	Tyrosine--tRNA ligase, cytoplasmic;Tyrosine--tRNA ligase, cytoplasmic, N-terminally processed;Tyrosine--tRNA ligase	2	86.205	146600	87097	59507	87097	86867
1775.89	Q9Y2Z4;H0YHS6	Q9Y2Z4	YARS2	Tyrosine--tRNA ligase, mitochondrial;Tyrosine--tRNA ligase	2	61.577	65545	65545	0	65545	0
2287.05	Q9Y2Z4	Q9Y2Z4	YARS2	Tyrosine--tRNA ligase, mitochondrial	2	29.217	30635	26835	3800	26835	5547.1
1558.79	Q96GD7;P16989	Q96GD7	YBX3	Y-box-binding protein 3	2	67.548	62786	0	62786	0	91654
2043.18	H0YIQ2;Q8NF45;P49750	H0YIQ2	YLPM1;FLJ00353	YLP motif-containing protein 1	2	32.61	52982	37059	15923	37059	23245
1340.75	Q86U90	Q86U90	YRDC	YrdC domain-containing protein, mitochondrial	2	60.547	43991	26368	17623	26368	25726
1133.54	B4DHC4;B3KNB4;P61981;B4DE78	B4DHC4	YWHAG	14-3-3 protein gamma;14-3-3 protein gamma, N-terminally processed	2	162.49	176930	176930	0	176930	0
1531.71	P27348;E9PG15;Q53RR5	P27348	YWHAQ	14-3-3 protein theta	2	240.94	219680	81559	138120	81559	201630
1417.71	D0PNI1;P63104;E7EX29;B0AZS6;E7ESK7	D0PNI1	YWHAZ	14-3-3 protein zeta/delta	2	138.71	2805800	1519100	1286700	1519100	1878300
1448.69	A8K9U6;Q7Z2W4;A0A7P0T8C6;C9J6P4;Q05DV5;A0A514C937	A8K9U6	ZC3HAV1	Zinc finger CCCH-type antiviral protein 1	2	233.7	115990	52720	63274	52720	92367
1857.86	A8K849;B2RNR6;Q96KR1	A8K849	ZFR	Zinc finger RNA-binding protein	2	59.997	44659	9123.9	35535	9123.9	51874
1616.88	B2R7C2;O43264;B4E1J7	B2R7C2	ZW10	Centromere/kinetochore protein zw10 homolog	2	26.517	13261	13261	0	13261	0
1372.71	B2R7C2;O43264;B4DUQ3;F5H3C1	B2R7C2	ZW10	Centromere/kinetochore protein zw10 homolog	2	173.07	243700	160180	83525	160180	121930
2608.23	B2R7C2;O43264;B4DUQ3;B4E1J7	B2R7C2	ZW10	Centromere/kinetochore protein zw10 homolog	3	24.471	22115	12902	9212.7	12902	13449
2259.18	A0A3B3IRU2;A0A3B3ISH1	A0A3B3IRU2			3	14.5	12094	7723.8	4369.9	7723.8	6379.1
2359.18	B7Z5V6	B7Z5V6			3	144.16	469310	272110	197200	272110	287870
2037.93	A0A3B3IUC1	A0A3B3IUC1			2	111.38	129710	78423	51283	78423	74862
1737.93	A4UCU2	A4UCU2			2	85.813	68171	47722	20449	47722	29851
1194.51	Q56G89	Q56G89			2	67.507	75006	37989	37017	37989	54037
911.469	B2R7Y0	B2R7Y0			2	84.185	92565	46122	46443	46122	67797
2626.37	A0A5C2GQZ5	A0A5C2GQZ5			3	21.21	433620	290010	143610	290010	209640
1425.66	Q59EF6;B2RCM3;B4E1R7	Q59EF6			3	89.382	233300	233300	0	233300	0
1154.53	Q59EF6;B2RCM3;B4E1R7	Q59EF6			2	132.39	158970	98579	60387	98579	88152
